# Supplementary material for: Changes in mRNA abundance drive shuttling of RNA binding proteins, linking cytoplasmic RNA degradation to transcription
Source: eLife. 2018 Oct 3;7:e37663. doi: 10.7554/eLife.37663 (PMC6203436; doi:10.7554/eLife.37663)
Supplement: Supplementary file 1. [file elife-37663-supp1.xlsx]

## Sheet: Table S1
Table S1. Nuclear proteome. Identified and quantified proteins in the nuclear fraction with associated TMT abundance values.
Protein FDR Confidence: Combined	Accession	Description	Coverage [%]	Gene Symbol	MW [kDa]	# Peptides	# PSMs	# Unique Peptides	Abundance Ratio Adj. P-Value: (muSOX) / (WT)	Abundance Ratio Adj. P-Value: (D219A) / (WT)	Abundance Ratio Adj. P-Value: (Xrn1KO) / (WT)	Abundance Ratio Adj. P-Value: (Xrn1KO_muSOX) / (WT)	Abundance Ratio Adj. P-Value: (D219A) / (muSOX)	Abundance Ratio Adj. P-Value: (Xrn1KO_muSOX) / (Xrn1KO)	Abundance Ratio Adj. P-Value: (Xrn1KO_muSOX) / (muSOX)	Abundance Ratio (log2): (muSOX) / (WT)	Abundance Ratio (log2): (D219A) / (WT)	Abundance Ratio (log2): (Xrn1KO) / (WT)	Abundance Ratio (log2): (Xrn1KO_muSOX) / (WT)	Abundance Ratio (log2): (D219A) / (muSOX)	Abundance Ratio (log2): (Xrn1KO_muSOX) / (Xrn1KO)	Abundance Ratio (log2): (Xrn1KO_muSOX) / (muSOX)	Abundance Ratio: (muSOX) / (WT)	Abundance Ratio: (D219A) / (WT)	Abundance Ratio: (Xrn1KO) / (WT)	Abundance Ratio: (Xrn1KO_muSOX) / (WT)	Abundance Ratio: (D219A) / (muSOX)	Abundance Ratio: (Xrn1KO_muSOX) / (Xrn1KO)	Abundance Ratio: (Xrn1KO_muSOX) / (muSOX)	Found in Sample: [S1] F1: 126, Control, WT	Found in Sample: [S2] F2: 126, Control, WT	Found in Sample: [S3] F3: 126, Control, WT	Found in Sample: [S4] F1: 127N, Sample, muSOX	Found in Sample: [S8] F2: 127N, Sample, muSOX	Found in Sample: [S12] F3: 127N, Sample, muSOX	Found in Sample: [S5] F1: 127C, Sample, D219A	Found in Sample: [S9] F2: 127C, Sample, D219A	Found in Sample: [S13] F3: 127C, Sample, D219A	Found in Sample: [S6] F1: 128N, Sample, Xrn1KO	Found in Sample: [S10] F2: 128N, Sample, Xrn1KO	Found in Sample: [S14] F3: 128N, Sample, Xrn1KO	Found in Sample: [S7] F1: 128C, Sample, Xrn1KO_muSOX	Found in Sample: [S11] F2: 128C, Sample, Xrn1KO_muSOX	Found in Sample: [S15] F3: 128C, Sample, Xrn1KO_muSOX	Abundances (Normalized): F1: 126, Control, WT	Abundances (Normalized): F2: 126, Control, WT	Abundances (Normalized): F3: 126, Control, WT	Abundances (Normalized): F1: 127N, Sample, muSOX	Abundances (Normalized): F2: 127N, Sample, muSOX
High	O95881	Thioredoxin domain-containing protein 12 OS=Homo sapiens GN=TXNDC12 PE=1 SV=1	71	TXNDC12	19.2	9	137	9	0.943243	0.91596	0.990256	0.968571	0.982113	0.989221	0.93373	-0.05	-0.02	0.07	0.2	0.03	0.13	0.26	0.965	0.987	1.052	1.152	1.023	1.095	1.193	High	High	High	High	High	High	High	High	High	High	High	High	High	High	High	3228.2	2554.5	2793.9	3146.5	2464.9
High	Q6ZRP7	Sulfhydryl oxidase 2 OS=Homo sapiens GN=QSOX2 PE=1 SV=3	23	QSOX2	77.5	11	54	11	0.490196	0.964674	0.853678	0.981973	0.735934	0.951499	0.862725	0.17	0.1	-0.04	0.15	-0.07	0.19	-0.03	1.126	1.069	0.97	1.107	0.95	1.14	0.983	High	High	High	High	High	High	High	High	High	High	High	High	High	High	High	668.6	115.4	757.6	753.1	133.4
High	Q8WUA7	TBC1 domain family member 22A OS=Homo sapiens GN=TBC1D22A PE=1 SV=2	9	TBC1D22A	59.1	5	17	4	0.683307	0.952055	0.915745	0.994195	0.599229	0.934258	0.916635	0.16	0	-0.02	0.18	-0.16	0.2	0.01	1.121	1.002	0.985	1.129	0.894	1.146	1.008	High	High	High	High	High	High	High	High	High	High	High	High	High	High	High	183.3	256.1	513.4	205.4	288.8
High	P60891	Ribose-phosphate pyrophosphokinase 1 OS=Homo sapiens GN=PRPS1 PE=1 SV=2	63	PRPS1	34.8	18	356	8	0.96644	0.952055	0.990256	0.985708	0.802817	0.999666	0.99834	0.02	-0.04	0.05	0.1	-0.06	0.05	0.08	1.016	0.974	1.033	1.072	0.958	1.038	1.055	High	High	High	High	High	High	High	High	High	High	High	High	High	High	High	6787.1	5963.6	4747.5	6897.8	6101.7
High	Q75N03	E3 ubiquitin-protein ligase Hakai OS=Homo sapiens GN=CBLL1 PE=1 SV=1	17	CBLL1	54.5	7	36	6	0.700456	0.895887	0.0951433	0.742962	0.313162	0.978137	0.311229	0.12	-0.01	-0.28	-0.13	-0.14	0.15	-0.25	1.089	0.991	0.825	0.912	0.91	1.106	0.838	High	High	High	High	High	High	High	High	High	High	High	High	High	High	High	1156.8	1721.5	1041.6	1261.4	1874.3
High	Q96CU9	FAD-dependent oxidoreductase domain-containing protein 1 OS=Homo sapiens GN=FOXRED1 PE=1 SV=2	24	FOXRED1	53.8	10	45	10	0.869945	0.955044	0.860364	0.971431	0.594963	0.998881	0.895467	0.08	0	-0.11	0	-0.08	0.11	-0.09	1.059	1.003	0.928	0.998	0.947	1.076	0.942	High	High	High	High	High	High	High	High	High	High	High	High	High	High	High	2841.7	1089.2	2733.6	3009.8	1089.8
High	O95232	Luc7-like protein 3 OS=Homo sapiens GN=LUC7L3 PE=1 SV=2	50	LUC7L3	51.4	30	475	29	0.980841	0.895887	0.951669	0.920968	0.879931	0.89342	0.895467	-0.04	0.04	-0.05	-0.18	0.08	-0.13	-0.14	0.974	1.028	0.964	0.882	1.056	0.914	0.906	High	High	High	High	High	High	High	High	High	High	High	High	High	High	High	31607.5	32285.9	36640.2	31067.1	31440.8
High	P11310	Medium-chain specific acyl-CoA dehydrogenase, mitochondrial OS=Homo sapiens GN=ACADM PE=1 SV=1	55	ACADM	46.6	23	401	23	0.96644	0.955044	0.883682	0.777269	0.995471	0.91523	0.831033	0.03	0.06	0.2	0.39	0.04	0.19	0.37	1.018	1.044	1.148	1.312	1.026	1.143	1.288	High	High	High	High	High	High	High	High	High	High	High	High	High	High	High	4402.7	5392	3001.9	4483.2	5401.2
High	Q96IU4	Protein ABHD14B OS=Homo sapiens GN=ABHD14B PE=1 SV=1	50	ABHD14B	22.3	7	44	7	0.0312513	0.867826	0.579927	0.99153	0.401148	0.639903	0.868869	0.25	0.14	0.32	0.22	-0.11	-0.1	-0.03	1.19	1.101	1.25	1.168	0.925	0.934	0.981	High	High	High	High	High	High	High	High	High	High	High	High	High	High	High	1248.7	1349.8	1232.1	1485.6	1651.6
High	P06213	Insulin receptor OS=Homo sapiens GN=INSR PE=1 SV=4	5	INSR	156.2	5	10	3	0.632497	0.941605	0.990256	0.965083	0.456236	0.89342	0.708597	-0.2	0.12	0.07	0.3	0.32	0.23	0.49	0.873	1.088	1.05	1.229	1.247	1.17	1.408	High	High	High	High	High	High	High	High	High	High	High	High	High	High	High	198.7	117.2	311.1	173.4	100.1
High	O76031	ATP-dependent Clp protease ATP-binding subunit clpX-like, mitochondrial OS=Homo sapiens GN=CLPX PE=1 SV=2	40	CLPX	69.2	22	133	22	0.842603	0.84667	0.98863	0.968571	0.589724	0.989221	0.919711	-0.1	0.09	0.05	0.14	0.2	0.09	0.24	0.932	1.067	1.036	1.103	1.145	1.064	1.183	High	High	High	High	High	High	High	High	High	High	High	High	High	High	High	4891.8	6552.9	5697.3	4275.3	6108.1
High	Q6IBS0	Twinfilin-2 OS=Homo sapiens GN=TWF2 PE=1 SV=2	57	TWF2	39.5	16	101	14	0.948002	0.9916	0.914085	0.968874	0.980307	0.960408	0.929091	-0.04	0.04	0.2	0.25	0.08	0.05	0.29	0.973	1.029	1.152	1.192	1.058	1.035	1.225	High	High	High	High	High	High	High	High	High	High	High	High	High	High	High	2250.5	2343.3	1927.5	2189.7	2307.2
High	Q9P287	BRCA2 and CDKN1A-interacting protein OS=Homo sapiens GN=BCCIP PE=1 SV=1	67	BCCIP	36	17	156	18	0.886269	0.99842	0.954512	0.940274	0.870359	0.850964	0.969654	0.06	0.03	-0.05	0.21	-0.04	0.26	0.15	1.045	1.019	0.966	1.157	0.975	1.197	1.106	High	High	High	High	High	High	High	High	High	High	High	High	High	High	High	4837.7	3898.2	4071.9	4786.6	4158.3
High	Q9UBP6	tRNA (guanine-N(7)-)-methyltransferase OS=Homo sapiens GN=METTL1 PE=1 SV=1	49	METTL1	31.5	10	48	10	0.980841	0.956653	0.963319	0.968571	0.985668	0.974871	0.955631	0.03	0.1	0.14	0.3	0.07	0.16	0.27	1.021	1.072	1.099	1.229	1.05	1.118	1.204	High	High	High	High	High	High	High	High	High	High	High	High	High	High	High	509.1	579.2	709.3	551.1	591.2
High	P20936	Ras GTPase-activating protein 1 OS=Homo sapiens GN=RASA1 PE=1 SV=1	4	RASA1	116.3	3	10	3	0.726481	0.887165	0.874175	0.970859	0.404368	0.737837	0.732245	-0.22	0.16	-0.07	0.26	0.38	0.34	0.49	0.857	1.116	0.95	1.201	1.303	1.264	1.402	High	High	High	High	High	High	High	High	High	High	High	High	High	High	High	30.9	113.8	211.5	24.7	97.4
High	Q9GZP9	Derlin-2 OS=Homo sapiens GN=DERL2 PE=1 SV=1	17	DERL2	27.5	2	9	2	0.943925	0.955044	0.942557	0.946796	0.982014	0.977063	0.883587	0.1	0.13	0	0.03	0.03	0.03	-0.08	1.074	1.094	0.997	1.018	1.018	1.022	0.948	High	High	High	High	High	High	High	High	High	High	High	High	High	High	High	68.5	56.2	40.4	73.6	47.5
High	P10636	Microtubule-associated protein tau OS=Homo sapiens GN=MAPT PE=1 SV=5	8	MAPT	78.9	5	21	5	0.409386	0.993854	0.853678	0.940818	0.628295	0.999137	0.973466	-0.18	0.05	-0.05	0.06	0.23	0.11	0.24	0.884	1.035	0.963	1.042	1.17	1.082	1.178	High	High	High	High	High	High	High	High	High	High	High	High	High	High	High	358.2	445.4	468.1	316	450.2
High	Q9NYF8	Bcl-2-associated transcription factor 1 OS=Homo sapiens GN=BCLAF1 PE=1 SV=2	49	BCLAF1	106.1	66	899	65	0.954633	0.984868	0.978561	0.968571	0.982113	0.977809	0.960436	-0.06	-0.03	-0.02	-0.08	0.03	-0.06	-0.02	0.96	0.978	0.989	0.946	1.018	0.957	0.985	High	High	High	High	High	High	High	High	High	High	High	High	High	High	High	126741	137570	125514	116664	140276
High	Q15942	Zyxin OS=Homo sapiens GN=ZYX PE=1 SV=1	44	ZYX	61.2	18	225	18	0.856076	0.917691	0.894075	0.92331	0.978551	0.977809	0.940025	0.09	0.12	0.22	0.37	0.03	0.15	0.28	1.065	1.087	1.165	1.292	1.02	1.109	1.212	High	High	High	High	High	High	High	High	High	High	High	High	High	High	High	2092.2	1429.9	1998.1	2251	1516.6
High	Q9UH03	Neuronal-specific septin-3 OS=Homo sapiens GN=SEPT3 PE=1 SV=3	13	SEPT3	40.7	3	9	3	0.44773	0.944074	0.627622	0.783253	0.713413	0.989221	0.998704	-0.27	-0.01	-0.16	-0.1	0.25	0.06	0.17	0.832	0.99	0.898	0.934	1.19	1.04	1.123	High	High	High	High	High	High	High	High	High	High	High	High	High	High	High	147	178.2	45.7	150.2	148.2
High	Q15833	Syntaxin-binding protein 2 OS=Homo sapiens GN=STXBP2 PE=1 SV=2	34	STXBP2	66.4	17	71	17	0.547582	0.509736	0.954672	0.990091	0.985386	0.801995	0.902304	0.15	0.22	0.14	0.08	0.07	-0.06	-0.06	1.108	1.165	1.102	1.06	1.052	0.961	0.956	High	High	High	High	High	High	High	High	High	High	High	High	High	High	High	2603.8	1597.1	2343.7	2800.2	1769.7
High	Q9NZC3	Glycerophosphodiester phosphodiesterase 1 OS=Homo sapiens GN=GDE1 PE=1 SV=1	12	GDE1	37.7	4	10	4	0.935049	0.918294	0.800311	0.999948	0.994206	0.897499	0.971816	0.08	0.13	0.25	0.19	0.05	-0.06	0.11	1.059	1.095	1.192	1.144	1.034	0.96	1.08	High	High	High	High	High	High	High	High	High	High	High	High	High	High	High	496.7	308.6	85.4	487	326.8
High	Q9C0C2	182 kDa tankyrase-1-binding protein OS=Homo sapiens GN=TNKS1BP1 PE=1 SV=4	30	TNKS1BP1	181.7	35	104	36	0.977568	0.956653	0.965849	0.968571	0.999725	0.901158	0.965286	0.03	0.09	0.01	0.23	0.06	0.23	0.2	1.023	1.063	1.005	1.176	1.039	1.169	1.15	High	High	High	High	High	High	High	High	High	High	High	High	High	High	High	2650.4	2562.7	2699.3	2642.6	2950.3
High	Q7Z6K5	Arpin OS=Homo sapiens GN=ARPIN PE=1 SV=1	31	C15orf38; ARPIN	24.9	5	23	5	0.988856	0.578567	0.98863	0.818833	0.536514	0.558173	0.704813	-0.01	0.23	0.11	0.46	0.24	0.35	0.47	0.992	1.169	1.076	1.376	1.178	1.279	1.386	High	High	High	High	High	High	High	High	High	High	High	High	High	High	High	626.2	434.8	559.6	691.1	431.4
High	Q14498	RNA-binding protein 39 OS=Homo sapiens GN=RBM39 PE=1 SV=2	50	RBM39	59.3	21	375	21	0.994414	0.985335	0.987317	0.994784	0.996297	0.932069	0.99834	-0.03	-0.03	0	0.05	0	0.05	0.08	0.98	0.979	1.001	1.035	0.998	1.034	1.056	High	High	High	High	High	High	High	High	High	High	High	High	High	High	High	27777.7	29106.1	30793.9	26745.6	28538.3
High	Q9P0V3	SH3 domain-binding protein 4 OS=Homo sapiens GN=SH3BP4 PE=1 SV=1	5	SH3BP4	107.4	3	5	3	0.881833	0.956653	0.938378	0.783253	0.950927	0.841179	0.925206	-0.15	0	-0.02	-0.13	0.15	-0.11	0.02	0.9	0.998	0.985	0.912	1.109	0.926	1.013	High	High	High	High	High	High	High	High	High	High	High	High	High	High	High		76.2	105.4		56.6
High	Q9H9B4	Sideroflexin-1 OS=Homo sapiens GN=SFXN1 PE=1 SV=4	55	SFXN1	35.6	13	340	13	0.983424	0.00274765	0.765388	0.990091	0.00819478	0.174799	0.983408	-0.04	0.29	-0.2	0.07	0.33	0.27	0.1	0.974	1.223	0.871	1.047	1.255	1.203	1.075	High	High	High	High	High	High	High	High	High	High	High	High	High	High	High	25249.7	18010.9	15335.4	20002.1	19535.8
High	O95563	Mitochondrial pyruvate carrier 2 OS=Homo sapiens GN=MPC2 PE=1 SV=1	22	MPC2	14.3	3	19	3	0.96644	0.59324	0.960437	0.996	0.723993	0.989221	0.965471	0.04	0.21	0.01	0.1	0.16	0.1	0.06	1.029	1.154	1.005	1.074	1.121	1.068	1.043	High	High	High	High	High	High	High	High	High	High	High	High	High	High	High	2940	2379.7	2242	2270	2448.9
High	P40227	T-complex protein 1 subunit zeta OS=Homo sapiens GN=CCT6A PE=1 SV=3	78	CCT6A	58	44	1315	44	0.852619	0.592354	0.938995	0.776977	0.982113	0.262907	0.873566	0.07	0.1	0.14	0.39	0.04	0.25	0.33	1.047	1.074	1.104	1.312	1.026	1.189	1.253	High	High	High	High	High	High	High	High	High	High	High	High	High	High	High	10923	13218.2	12990.3	11439.9	13897.9
High	A8CG34	Nuclear envelope pore membrane protein POM 121C OS=Homo sapiens GN=POM121C PE=1 SV=2	21	POM121C	125	19	107	4	0.970636	0.956653	0.956043	0.942654	0.977699	0.89342	0.923896	-0.04	-0.03	-0.05	-0.13	0.01	-0.09	-0.09	0.97	0.978	0.967	0.911	1.008	0.942	0.939	High	High	High	High	High	High	High	High	High	High	High	High	High	High	High	8372.1	5954.3	5698.6	8011.2	5778.2
High	Q16181	Septin-7 OS=Homo sapiens GN=SEPT7 PE=1 SV=2	74	SEPT7	50.6	34	396	31	0.992181	0.954319	0.982474	0.995448	0.998293	0.997153	0.988962	0	0.03	-0.01	0.05	0.04	0.05	0.05	0.999	1.024	0.996	1.034	1.025	1.038	1.034	High	High	High	High	High	High	High	High	High	High	High	High	High	High	High	5810.4	7326	7266.4	5816.4	7162.5
High	Q93096	Protein tyrosine phosphatase type IVA 1 OS=Homo sapiens GN=PTP4A1 PE=1 SV=2	45	PTP4A1	19.8	5	34	3	0.936493	0.85712	0.991568	0.979357	0.991555	0.972897	0.973466	-0.11	-0.07	0.1	0.12	0.04	0.02	0.23	0.926	0.954	1.072	1.085	1.029	1.012	1.172	High	High	High	High	High	High	High	High	High	High	High	High	High	High	High	64.4	144.7	751.9	47.8	134.1
High	Q9NUD5	Zinc finger CCHC domain-containing protein 3 OS=Homo sapiens GN=ZCCHC3 PE=1 SV=1	35	ZCCHC3	43.6	11	60	11	0.999908	0.889641	0.990256	0.884867	0.874615	0.233059	0.791945	0.01	-0.02	0.06	-0.13	-0.03	-0.19	-0.14	1.006	0.989	1.043	0.915	0.983	0.877	0.909	High	High	High	High	High	High	High	High	High	High	High	High	High	High	High	1675.3	2948.4	2105.4	1695.9	2758.2
High	Q96EU6	Ribosomal RNA processing protein 36 homolog OS=Homo sapiens GN=RRP36 PE=1 SV=1	54	RRP36	29.8	13	81	13	0.992181	0.279881	0.975663	0.990159	0.355406	0.999996	0.979038	-0.03	-0.2	-0.02	0	-0.17	0.02	0.03	0.98	0.873	0.986	0.999	0.891	1.012	1.019	High	High	High	High	High	High	High	High	High	High	High	High	High	High	High	7896.3	10024.2	9003.8	7747.1	9595.6
High	Q14181	DNA polymerase alpha subunit B OS=Homo sapiens GN=POLA2 PE=1 SV=2	27	POLA2	65.9	10	76	10	0.980841	0.948388	0.950486	0.990091	0.931264	0.937479	0.973789	0.03	0.01	0.16	0.17	-0.02	0.01	0.14	1.02	1.006	1.114	1.125	0.986	1.01	1.103	High	High	High	High	High	High	High	High	High	High	High	High	High	High	High	1344.7	720.2	1008.4	1371.2	782.9
High	O95155	Ubiquitin conjugation factor E4 B OS=Homo sapiens GN=UBE4B PE=1 SV=1	28	UBE4B	146.1	26	81	26	0.975031	0.946308	0.967313	0.988894	0.994206	0.999996	0.98466	0.04	0.11	0.14	0.25	0.07	0.11	0.21	1.029	1.08	1.098	1.189	1.049	1.082	1.155	High	High	High	High	High	High	High	High	High	High	High	High	High	High	High	670.7	2000.7	727.5	725.1	2058.8
High	P26368	Splicing factor U2AF 65 kDa subunit OS=Homo sapiens GN=U2AF2 PE=1 SV=4	63	U2AF2	53.5	29	893	29	0.966466	0.901551	0.958619	0.979317	0.972416	0.98399	0.945051	0	0.04	-0.05	-0.05	0.03	0	-0.05	1.003	1.027	0.969	0.966	1.024	0.997	0.963	High	High	High	High	High	High	High	High	High	High	High	High	High	High	High	51526.8	66199.2	64479.7	51692.3	65114.9
High	Q96CB9	5-methylcytosine rRNA methyltransferase NSUN4 OS=Homo sapiens GN=NSUN4 PE=1 SV=2	17	NSUN4	43.1	7	37	7	0.970636	0.806868	0.572371	0.872004	0.673274	0.999883	0.748746	-0.02	0.16	0.34	0.45	0.18	0.11	0.48	0.984	1.115	1.266	1.369	1.133	1.081	1.392	High	High	High	High	High	High	High	High	High	High	High	High	High	High	High	1711.2	2174	1274.7	1683.5	2296.3
High	Q9BQ39	ATP-dependent RNA helicase DDX50 OS=Homo sapiens GN=DDX50 PE=1 SV=1	61	DDX50	82.5	41	400	37	0.994414	0.655667	0.683402	0.872759	0.789772	0.989221	0.851766	-0.03	-0.12	-0.23	-0.24	-0.1	-0.01	-0.21	0.981	0.917	0.853	0.846	0.935	0.992	0.863	High	High	High	High	High	High	High	High	High	High	High	High	High	High	High	27220.8	25225.8	27364	26518.8	24735
High	O94842	TOX high mobility group box family member 4 OS=Homo sapiens GN=TOX4 PE=1 SV=1	19	TOX4	66.2	10	106	10	0.984658	0.806113	0.982474	0.99851	0.768954	0.999996	0.998241	-0.03	-0.11	0	0.03	-0.08	0.03	0.06	0.979	0.929	0.997	1.02	0.949	1.023	1.042	High	High	High	High	High	High	High	High	High	High	High	High	High	High	High	6356.3	6778.7	9067.6	6205.4	6991.5
High	P62263	40S ribosomal protein S14 OS=Homo sapiens GN=RPS14 PE=1 SV=3	67	RPS14	16.3	14	226	14	0.384396	0.905974	0.978561	0.969884	0.639611	0.970505	0.825856	0.16	0.04	-0.02	-0.07	-0.12	-0.05	-0.23	1.116	1.029	0.99	0.955	0.922	0.965	0.855	High	High	High	High	High	High	High	High	High	High	High	High	High	High	High	7730	9105	10422	8886.8	8349.3
High	Q676U5	Autophagy-related protein 16-1 OS=Homo sapiens GN=ATG16L1 PE=1 SV=2	24	ATG16L1	68.2	13	37	13	0.966765	0.956653	0.978561	0.953075	0.951481	0.934213	0.900308	-0.03	0.1	0.12	0.32	0.14	0.2	0.35	0.976	1.074	1.086	1.246	1.099	1.148	1.276	High	High	High	High	High	High	High	High	High	High	High	High	High	High	High	283.3	349	437.5	276.6	338.2
High	Q9BQP7	Mitochondrial genome maintenance exonuclease 1 OS=Homo sapiens GN=MGME1 PE=1 SV=1	49	C20orf72; MGME1	39.4	17	100	17	0.687196	0.887549	0.965849	0.965387	0.955027	0.977063	0.997682	0.12	0.13	0.12	0.28	0.01	0.15	0.16	1.087	1.094	1.09	1.213	1.006	1.113	1.116	High	High	High	High	High	High	High	High	High	High	High	High	High	High	High	2153.8	2574.8	1980.6	2304.7	2799.2
High	O14920	Inhibitor of nuclear factor kappa-B kinase subunit beta OS=Homo sapiens GN=IKBKB PE=1 SV=1	25	IKBKB	86.5	13	39	12	0.0110668	0.987052	0.556317	0.525305	0.117643	0.80364	0.926164	0.29	0.04	0.31	0.59	-0.24	0.28	0.3	1.221	1.03	1.237	1.505	0.844	1.216	1.232	High	High	High	High	High	High	High	High	High	High	High	High	High	High	High	488.9	642.8	205.1	604.3	785
High	P10071	Transcriptional activator GLI3 OS=Homo sapiens GN=GLI3 PE=1 SV=6	2	GLI3	169.8	2	8	2	0.306405	0.621074	0.969965	0.962529	0.0128706	0.888007	0.321904	-0.36	0.27	0.04	0.3	0.63	0.26	0.66	0.779	1.205	1.028	1.227	1.546	1.194	1.575	High	High	High	High	High	High	High	High	High	High	High	High	High	High	High	101.9	151.2	61.1	79.4	170
High	Q8TAE8	Growth arrest and DNA damage-inducible proteins-interacting protein 1 OS=Homo sapiens GN=GADD45GIP1 PE=1 SV=1	56	GADD45GIP1	25.4	12	107	12	0.970636	0.236691	0.997015	0.746155	0.308375	0.467326	0.796838	0.03	0.26	0.04	0.41	0.24	0.37	0.39	1.018	1.201	1.029	1.333	1.179	1.296	1.31	High	High	High	High	High	High	High	High	High	High	High	High	High	High	High	3327.8	3640.3	3570.9	2999.1	4002.9
High	Q8IXT5	RNA-binding protein 12B OS=Homo sapiens GN=RBM12B PE=1 SV=2	47	RBM12B	118	41	243	41	0.954633	0.980742	0.889255	0.91015	0.94512	0.982562	0.862725	0.01	-0.03	-0.14	-0.19	-0.05	-0.05	-0.2	1.007	0.976	0.908	0.876	0.969	0.965	0.869	High	High	High	High	High	High	High	High	High	High	High	High	High	High	High	19839.7	16966.8	18305.2	20469.7	16750.6
High	Q15032	R3H domain-containing protein 1 OS=Homo sapiens GN=R3HDM1 PE=1 SV=3	7	R3HDM1	120.6	6	19	6	0.137829	0.944983	0.94216	0.971431	0.124067	0.989221	0.87021	-0.27	0.11	0	0.12	0.39	0.12	0.4	0.827	1.081	1.003	1.088	1.307	1.085	1.316	High	High	High	High	High	High	High	High	High	High	High	High	High	High	High	464.3	310.7	338.7	384.1	249.1
High	P53350	Serine/threonine-protein kinase PLK1 OS=Homo sapiens GN=PLK1 PE=1 SV=1	29	PLK1	68.2	14	53	14	0.208527	0.687452	0.94216	0.989208	0.958127	0.927672	0.910617	-0.2	-0.1	0.12	0.1	0.1	-0.02	0.3	0.871	0.935	1.089	1.074	1.073	0.986	1.232	High	High	High	High	High	High	High	High	High	High	High	High	High	High	High	2741.3	3519.8	3613.7	2388.7	2963.8
High	P37198	Nuclear pore glycoprotein p62 OS=Homo sapiens GN=NUP62 PE=1 SV=3	27	NUP62	53.2	13	221	13	0.585245	0.668906	0.94216	0.911179	0.996297	0.932365	0.945051	-0.14	-0.12	-0.08	-0.19	0.01	-0.11	-0.05	0.91	0.918	0.947	0.876	1.009	0.926	0.963	High	High	High	High	High	High	High	High	High	High	High	High	High	High	High	18580.7	17860.7	23727.2	19378.4	16250.7
High	Q07954	Prolow-density lipoprotein receptor-related protein 1 OS=Homo sapiens GN=LRP1 PE=1 SV=2	1	LRP1	504.3	6	14	6	0.999526	0.720585	0.914085	0.915187	0.799737	0.456282	0.89125	-0.01	-0.12	-0.04	0.37	-0.11	0.4	0.38	0.993	0.92	0.974	1.288	0.927	1.322	1.297	High	High	High	High	High	High	High	High	High	High	High	High	High	High	High	136.4		128.1	134.9
High	O14715	RANBP2-like and GRIP domain-containing protein 8 OS=Homo sapiens GN=RGPD8 PE=1 SV=2	35	RGPD8	198.9	57	500	3	0.869945	0.942986	0.886198	0.948791	0.994206	0.944105	0.909812	-0.09	-0.03	0.2	0.18	0.06	-0.01	0.27	0.942	0.981	1.147	1.135	1.041	0.99	1.205	Not Found	Not Found	High	Not Found	Not Found	High	Not Found	Not Found	High	Not Found	Not Found	High	Not Found	Not Found	High	3762.8	3922	2461.8	3632.3	3695.4
High	P19838	Nuclear factor NF-kappa-B p105 subunit OS=Homo sapiens GN=NFKB1 PE=1 SV=2	16	NFKB1	105.3	11	43	11	0.961809	0.91596	0.395609	0.785863	0.991555	0.989221	0.791945	0.05	0.12	0.36	0.49	0.07	0.14	0.44	1.037	1.09	1.281	1.408	1.051	1.099	1.359	High	High	High	High	High	High	High	High	High	High	High	High	High	High	High	660.4	1037.5	893.4	727.3	1065.6
High	Q9Y5B6	PAX3- and PAX7-binding protein 1 OS=Homo sapiens GN=PAXBP1 PE=1 SV=2	42	GCFC1; PAXBP1	104.7	35	219	34	0.999908	0.890274	0.914085	0.968571	0.935145	0.970505	0.937663	-0.02	0.04	-0.11	-0.09	0.07	0.03	-0.06	0.984	1.03	0.925	0.942	1.047	1.019	0.958	High	High	High	High	High	High	High	High	High	High	High	High	High	High	High	16874.2	20021.7	15993.3	16293.8	19696.2
High	Q3SXM5	Inactive hydroxysteroid dehydrogenase-like protein 1 OS=Homo sapiens GN=HSDL1 PE=1 SV=3	12	HSDL1	37	4	31	4	0.999526	0.89529	0.777802	0.862638	0.91049	0.960551	0.812527	0	0.14	0.25	0.43	0.14	0.18	0.43	1.001	1.1	1.191	1.348	1.099	1.132	1.347	High	High	High	High	High	High	High	High	High	High	High	High	High	High	High	454.3	513.3	851.4	468.1	470
High	Q8IZ07	Ankyrin repeat domain-containing protein 13A OS=Homo sapiens GN=ANKRD13A PE=1 SV=3	18	ANKRD13A	67.6	7	20	7	0.993866	0.985335	0.94216	0.925678	0.992107	0.949687	0.923896	0	0.04	0.02	0.03	0.04	0.01	0.03	0.998	1.029	1.012	1.021	1.031	1.008	1.023	High	High	High	High	High	High	High	High	High	High	High	High	High	High	High	317.3	607.9	303.4	335.3	568.8
High	P13804	Electron transfer flavoprotein subunit alpha, mitochondrial OS=Homo sapiens GN=ETFA PE=1 SV=1	75	ETFA	35.1	20	467	20	0.954633	0.924337	0.915474	0.706172	0.995471	0.801995	0.783212	0.03	0.07	0.17	0.44	0.04	0.27	0.4	1.024	1.049	1.122	1.354	1.025	1.207	1.323	High	High	High	High	High	High	High	High	High	High	High	High	High	High	High	5515.1	5182	4788.7	5704.3	5305.1
High	Q562E7	WD repeat-containing protein 81 OS=Homo sapiens GN=WDR81 PE=1 SV=2	7	WDR81	211.6	8	25	8	0.977568	0.783106	0.960771	0.983563	0.948687	0.915478	0.979038	0.04	0.2	0.03	0.25	0.16	0.22	0.21	1.028	1.146	1.02	1.189	1.115	1.166	1.156	High	High	High	High	High	High	High	High	High	High	High	High	High	High	High	196.8	51.4	131.9	202.3	69.6
High	Q8WWM7	Ataxin-2-like protein OS=Homo sapiens GN=ATXN2L PE=1 SV=2	43	ATXN2L	113.3	40	333	38	0.431494	0.985189	0.94216	0.99851	0.663838	0.903412	0.923911	0.12	0	-0.06	0.03	-0.12	0.09	-0.09	1.084	0.999	0.958	1.02	0.922	1.064	0.941	High	High	High	High	High	High	High	High	High	High	High	High	High	High	High	16433.1	15085.1	13714.7	17049.9	16350.1
High	Q12974	Protein tyrosine phosphatase type IVA 2 OS=Homo sapiens GN=PTP4A2 PE=1 SV=1	51	PTP4A2	19.1	6	40	4	0.684869	0.992441	0.984748	0.99153	0.809215	0.989221	0.930567	-0.1	0.04	0.05	0.2	0.15	0.14	0.3	0.931	1.031	1.037	1.145	1.108	1.104	1.229	High	High	High	High	High	High	High	High	High	High	High	High	High	High	High	1586.1	2371.8	1954.7	1592.1	2208.3
High	P46777	60S ribosomal protein L5 OS=Homo sapiens GN=RPL5 PE=1 SV=3	59	RPL5	34.3	21	594	21	0.954633	0.992877	0.958885	0.988525	0.968345	0.959461	0.955821	0.01	-0.03	-0.05	-0.02	-0.04	0.02	-0.04	1.008	0.981	0.969	0.984	0.974	1.015	0.976	High	High	High	High	High	High	High	High	High	High	High	High	High	High	High	35077.7	31339.8	34348.1	33534.7	31586.2
High	Q15388	Mitochondrial import receptor subunit TOM20 homolog OS=Homo sapiens GN=TOMM20 PE=1 SV=1	35	TOMM20	16.3	5	186	5	0.498944	0.484692	0.965943	0.971431	0.980167	0.987085	0.895467	-0.17	-0.17	0.09	0.12	0.01	0.04	0.3	0.887	0.891	1.062	1.089	1.005	1.025	1.228	High	High	High	High	High	High	High	High	High	High	High	High	High	High	High	7907.9	6776.4	10947.9	7011.2	5943
High	A0MZ66	Shootin-1 OS=Homo sapiens GN=SHTN1 PE=1 SV=4	42	KIAA1598; SHTN1	71.6	24	97	24	0.313272	0.937145	0.980408	0.946796	0.705125	0.932069	0.998241	0.17	0.11	0.11	0.32	-0.06	0.21	0.14	1.127	1.079	1.079	1.246	0.958	1.154	1.105	High	High	High	High	High	High	High	High	High	High	High	High	High	High	High	1704.9	1958.1	2143.8	1694.5	2207
High	P12074	Cytochrome c oxidase subunit 6A1, mitochondrial OS=Homo sapiens GN=COX6A1 PE=1 SV=4	27	COX6A1	12.1	2	42	2	0.721713	0.554874	0.859993	0.948791	0.962291	0.998881	0.983408	-0.11	-0.1	-0.06	0.04	0.01	0.1	0.15	0.927	0.936	0.959	1.031	1.01	1.074	1.112	High	High	High	High	High	High	High	High	High	High	High	High	High	High	High	1393.6	1450.2	2033.2	1407.3	1344.4
High	P62158	Calmodulin OS=Homo sapiens GN=CALM1 PE=1 SV=2	77	CALM3; CALM2; CALM1	16.8	13	492	13	0.0177121	0.360064	0.718992	0.971431	0.900832	0.0157875	0.824686	-0.24	-0.17	-0.22	0.13	0.07	0.34	0.37	0.845	0.889	0.861	1.091	1.052	1.267	1.291	High	High	High	High	High	High	High	High	High	High	High	High	High	High	High	23701	31113.8	43756.7	20026.1	26640.5
High	Q15041	ADP-ribosylation factor-like protein 6-interacting protein 1 OS=Homo sapiens GN=ARL6IP1 PE=1 SV=2	23	ARL6IP1	23.3	3	84	3	0.535776	0.992913	0.98863	0.990091	0.607166	0.989221	0.922059	0.2	0.04	0.11	0.22	-0.15	0.12	0.03	1.145	1.029	1.076	1.168	0.899	1.085	1.02	High	High	High	High	High	High	High	High	High	High	High	High	High	High	High	252.5	168.2	645.6	289.1	173.9
High	P16403	Histone H1.2 OS=Homo sapiens GN=HIST1H1C PE=1 SV=2	60	HIST1H1C	21.4	30	1087	11	0.00179734	0.825099	0.916193	0.968874	0.00409448	0.516172	0.678935	0.24	-0.09	0.16	-0.07	-0.33	-0.23	-0.31	1.18	0.936	1.117	0.952	0.793	0.852	0.806	High	High	High	High	High	High	High	High	High	High	High	High	High	High	High	18393.7	27997.2	25218	19169.3	33322.9
High	Q9BYJ9	YTH domain-containing family protein 1 OS=Homo sapiens GN=YTHDF1 PE=1 SV=1	27	YTHDF1	60.8	16	136	11	0.0782965	0.97351	0.950902	0.996	0.0804151	0.79885	0.92294	-0.24	0.06	0.12	0.04	0.29	-0.08	0.27	0.848	1.041	1.087	1.025	1.227	0.943	1.208	High	High	High	High	High	High	High	High	High	High	High	High	High	High	High	3802.8	2667.3	3316.7	3091.6	2391.3
High	Q9Y6D6	Brefeldin A-inhibited guanine nucleotide-exchange protein 1 OS=Homo sapiens GN=ARFGEF1 PE=1 SV=2	14	ARFGEF1	208.6	19	67	11	0.945164	0.671488	0.997145	0.968571	0.483566	0.932069	0.910617	-0.04	0.19	0.09	0.3	0.23	0.21	0.34	0.973	1.141	1.064	1.234	1.172	1.16	1.268	High	High	High	High	High	High	High	High	High	High	High	High	High	High	High	1039.2	1078.4	943.2	995.6	1265.9
High	Q16540	39S ribosomal protein L23, mitochondrial OS=Homo sapiens GN=MRPL23 PE=1 SV=1	48	MRPL23	17.8	5	41	5	0.993866	0.55712	0.960771	0.852811	0.697659	0.257009	0.791945	0.02	0.22	0.04	0.46	0.2	0.42	0.44	1.015	1.163	1.03	1.377	1.146	1.336	1.357	High	High	High	High	High	High	High	High	High	High	High	High	High	High	High	862.7	891.5	1839.3	759.5	978.6
High	O75554	WW domain-binding protein 4 OS=Homo sapiens GN=WBP4 PE=1 SV=1	29	WBP4	42.5	6	20	6	0.947123	0.985189	0.697509	0.9059	0.955027	0.998881	0.867503	0.06	0.04	-0.09	0.03	-0.01	0.12	-0.02	1.039	1.028	0.94	1.022	0.99	1.086	0.983	High	High	High	High	High	High	High	High	High	High	High	High	High	High	High	380.9	666.7	625	426	692.7
High	Q96MU7	YTH domain-containing protein 1 OS=Homo sapiens GN=YTHDC1 PE=1 SV=3	29	YTHDC1	84.6	19	131	19	0.970636	0.952055	0.98863	0.992892	0.861197	0.999974	0.967484	0.02	-0.05	0.01	0.01	-0.07	0	-0.01	1.012	0.964	1.004	1.006	0.952	1.002	0.994	High	High	High	High	High	High	High	High	High	High	High	High	High	High	High	9723	10143.5	9787.7	9439.5	10268.8
High	Q02809	Procollagen-lysine,2-oxoglutarate 5-dioxygenase 1 OS=Homo sapiens GN=PLOD1 PE=1 SV=2	46	PLOD1	83.5	24	145	23	0.97291	0.977495	0.903902	0.925067	0.957894	0.989221	0.902304	-0.03	0.06	0.2	0.26	0.1	0.06	0.3	0.977	1.045	1.148	1.2	1.069	1.046	1.228	High	High	High	High	High	High	High	High	High	High	High	High	High	High	High	3401.2	2367.7	3028.6	3304.8	2313.7
High	Q8WXH0	Nesprin-2 OS=Homo sapiens GN=SYNE2 PE=1 SV=3	16	SYNE2	795.9	93	260	94	0.963413	0.942986	0.93377	0.872759	0.980307	0.811165	0.73902	0.03	0.04	-0.09	-0.25	0	-0.15	-0.28	1.022	1.026	0.937	0.842	1.003	0.899	0.824	High	High	High	High	High	High	High	High	High	High	High	High	High	High	High	14932.3	6223.7	7429.6	15372.3	6361.4
High	Q3YEC7	Rab-like protein 6 OS=Homo sapiens GN=RABL6 PE=1 SV=2	27	RABL6	79.5	15	49	15	0.994978	0.987052	0.96984	0.948801	0.991555	0.935126	0.916882	0	0.07	0.14	0.33	0.07	0.2	0.33	1.001	1.052	1.098	1.26	1.05	1.147	1.258	High	High	High	High	High	High	High	High	High	High	High	High	High	High	High	988.3	1555.9	858	1013.9	1530.2
High	Q9UJS0	Calcium-binding mitochondrial carrier protein Aralar2 OS=Homo sapiens GN=SLC25A13 PE=1 SV=2	63	SLC25A13	74.1	35	503	28	0.945164	0.990341	0.732596	0.835061	0.973331	0.974871	0.839138	-0.06	-0.03	-0.21	-0.28	0.03	-0.07	-0.22	0.958	0.98	0.864	0.823	1.023	0.954	0.86	High	High	High	High	High	High	High	High	High	High	High	High	High	High	High	45888.5	41958.3	39992.3	43126.7	40178.8
High	O95490	Adhesion G protein-coupled receptor L2 OS=Homo sapiens GN=ADGRL2 PE=1 SV=2	6	LPHN2; ADGRL2	163.2	6	11	6	0.992181	0.985189	0.916193	0.907122	0.995835	0.94832	0.874096	-0.02	0.03	0.2	0.37	0.05	0.18	0.39	0.986	1.02	1.147	1.296	1.035	1.13	1.315	High	High	High	High	High	High	High	High	High	High	High	High	High	High	High	71.5	287.8	137.7	62.1	283.7
High	Q9NX24	H/ACA ribonucleoprotein complex subunit 2 OS=Homo sapiens GN=NHP2 PE=1 SV=1	75	NHP2	17.2	9	135	9	0.945164	0.375156	0.883682	0.894009	0.761175	0.963066	0.895467	-0.07	-0.17	-0.14	-0.21	-0.09	-0.07	-0.14	0.951	0.891	0.906	0.862	0.937	0.951	0.906	High	High	High	High	High	High	High	High	High	High	High	High	High	High	High	12571.4	12671.4	17056.2	11953	12023.7
High	Q9BTT4	Mediator of RNA polymerase II transcription subunit 10 OS=Homo sapiens GN=MED10 PE=1 SV=1	50	MED10	15.7	6	33	6	0.658974	0.301233	0.460862	0.862	0.768954	0.97507	0.865204	-0.12	-0.16	-0.28	-0.21	-0.04	0.07	-0.09	0.921	0.893	0.823	0.865	0.97	1.051	0.939	High	High	High	High	High	High	High	High	High	High	High	High	High	High	High	2101.8	3558.5	2879.9	2123.1	3277.3
High	Q9NZI7	Upstream-binding protein 1 OS=Homo sapiens GN=UBP1 PE=1 SV=1	25	UBP1	60.5	11	57	9	0.148161	0.996702	0.755072	0.89141	0.218143	0.95022	0.38845	0.21	0.06	-0.13	-0.09	-0.14	0.04	-0.3	1.154	1.045	0.912	0.937	0.905	1.027	0.811	High	High	High	High	High	High	High	High	High	High	High	High	High	High	High	1998.1	1994.4	2790.1	2306.5	2044.3
High	Q9P2D0	Inhibitor of Bruton tyrosine kinase OS=Homo sapiens GN=IBTK PE=1 SV=3	2	IBTK	150.4	2	3	2	0.956211	0.976855	0.999984	0.948801	0.935145	0.89342	0.878682	-0.08	0.08	0.08	0.31	0.16	0.23	0.39	0.947	1.06	1.06	1.241	1.12	1.171	1.311	High	High	High	High	High	High	High	High	High	High	High	High	High	High	High	286.4		55.8	278.7
High	Q9NV06	DDB1- and CUL4-associated factor 13 OS=Homo sapiens GN=DCAF13 PE=1 SV=2	50	DCAF13	51.4	21	239	21	0.945164	0.996053	0.94216	0.946796	0.968592	0.989221	0.939061	-0.06	-0.02	-0.06	-0.12	0.04	-0.06	-0.06	0.958	0.984	0.956	0.918	1.028	0.96	0.959	High	High	High	High	High	High	High	High	High	High	High	High	High	High	High	19889.4	23167.3	22296.3	19055.3	21563.7
High	P30536	Translocator protein OS=Homo sapiens GN=TSPO PE=1 SV=3	9	TSPO	18.8	2	11	2	0.526768	0.808769	0.934273	0.962003	0.9833	0.921855	0.975979	-0.13	-0.06	-0.05	-0.04	0.08	0.01	0.09	0.912	0.962	0.968	0.972	1.054	1.004	1.065	High	High	High	High	High	High	High	High	High	High	High	High	High	High	High	4079.5	1667.7	2485.8	3677.7	1581.6
High	Q969G6	Riboflavin kinase OS=Homo sapiens GN=RFK PE=1 SV=2	51	RFK	17.6	5	50	5	0.964895	0.994565	0.742756	0.638395	0.99208	0.801995	0.608959	0.04	0.07	0.26	0.54	0.03	0.29	0.5	1.029	1.052	1.197	1.458	1.022	1.219	1.417	High	High	High	High	High	High	High	High	High	High	High	High	High	High	High	590.9	531.1	427.3	575.7	546.6
High	Q00796	Sorbitol dehydrogenase OS=Homo sapiens GN=SORD PE=1 SV=4	46	SORD	38.3	15	90	15	0.999908	0.994535	0.999984	0.99153	0.999725	0.989221	0.998241	0.01	0.06	0.07	0.16	0.06	0.09	0.16	1.005	1.045	1.05	1.12	1.04	1.066	1.114	High	High	High	High	High	High	High	High	High	High	High	High	High	High	High	2407.7	2534.9	1721.3	2419.1	2657.2
High	Q6IBW4	Condensin-2 complex subunit H2 OS=Homo sapiens GN=NCAPH2 PE=1 SV=1	36	NCAPH2	68.2	12	43	12	0.925418	0.42208	0.965849	0.979317	0.228082	0.928452	0.916882	-0.05	0.25	0.05	0.28	0.3	0.23	0.33	0.963	1.189	1.035	1.21	1.235	1.169	1.257	High	High	High	High	High	High	High	High	High	High	High	High	High	High	High	892	910.5	656.5	858.7	1036.6
High	Q9NTJ5	Phosphatidylinositide phosphatase SAC1 OS=Homo sapiens GN=SACM1L PE=1 SV=2	38	SACM1L	66.9	20	113	20	0.39156	0.992647	0.891894	0.937162	0.558586	0.999666	0.983408	0.16	0.07	0.22	0.34	-0.09	0.12	0.18	1.12	1.05	1.167	1.267	0.938	1.086	1.132	High	High	High	High	High	High	High	High	High	High	High	High	High	High	High	1902.4	2221.1	2025.7	2153	2438.4
High	Q15172	Serine/threonine-protein phosphatase 2A 56 kDa regulatory subunit alpha isoform OS=Homo sapiens GN=PPP2R5A PE=1 SV=1	18	PPP2R5A	56.2	7	38	6	0.942406	0.996433	0.950902	0.971431	0.968592	0.997153	0.926056	0.08	0.07	0.02	0.12	-0.01	0.1	0.04	1.055	1.047	1.014	1.084	0.993	1.069	1.028	High	High	High	High	High	High	High	High	High	High	High	High	High	High	High	311.4	57.9	234.5	328.5	66.2
High	Q9UL45	Biogenesis of lysosome-related organelles complex 1 subunit 6 OS=Homo sapiens GN=BLOC1S6 PE=1 SV=1	29	BLOC1S6	19.7	3	15	3	0.945039	0.999839	0.985563	0.937162	0.944022	0.920699	0.788138	-0.12	0.06	0.11	0.35	0.18	0.23	0.47	0.92	1.042	1.081	1.272	1.132	1.176	1.383	High	High	High	High	High	High	High	High	High	High	High	High	High	High	High	54.1	68	276.8	49.8	51.1
High	O14497	AT-rich interactive domain-containing protein 1A OS=Homo sapiens GN=ARID1A PE=1 SV=3	28	ARID1A	241.9	46	258	44	0.980841	0.996599	0.853678	0.985708	0.978551	0.908552	0.971971	-0.04	-0.01	0.22	0.1	0.03	-0.12	0.14	0.97	0.992	1.163	1.07	1.023	0.92	1.103	High	High	High	High	High	High	High	High	High	High	High	High	High	High	High	18343.7	14245.8	18006.5	17389.2	14092.6
High	P62701	40S ribosomal protein S4, X isoform OS=Homo sapiens GN=RPS4X PE=1 SV=2	63	RPS4X	29.6	23	638	23	0.954633	0.955044	0.94216	0.960664	0.996297	0.999666	0.947643	-0.06	-0.05	-0.08	-0.11	0.01	-0.03	-0.05	0.961	0.965	0.946	0.929	1.005	0.981	0.967	High	High	High	High	High	High	High	High	High	High	High	High	High	High	High	38281	40483.9	36727.2	36776.4	35948.2
High	Q96A72	Protein mago nashi homolog 2 OS=Homo sapiens GN=MAGOHB PE=1 SV=1	79	MAGOHB	17.3	17	352	17	0.637516	0.645022	0.714225	0.897721	0.205594	0.972897	0.732245	0.08	-0.13	-0.22	-0.21	-0.2	0.01	-0.29	1.055	0.916	0.86	0.866	0.868	1.006	0.82	High	High	High	High	High	High	High	High	High	High	High	High	High	High	High	42351.2	42019.2	50775.3	46585.9	44347.5
High	P62851	40S ribosomal protein S25 OS=Homo sapiens GN=RPS25 PE=1 SV=1	50	RPS25	13.7	9	328	9	0.819059	0.985189	0.914085	0.948381	0.919602	0.98475	0.960866	-0.1	-0.03	-0.12	-0.12	0.07	-0.01	-0.02	0.933	0.978	0.923	0.919	1.049	0.996	0.986	High	High	High	High	High	High	High	High	High	High	High	High	High	High	High	19124.2	25442.9	21181.4	17835.5	21991.1
High	Q5T9A4	ATPase family AAA domain-containing protein 3B OS=Homo sapiens GN=ATAD3B PE=1 SV=1	58	ATAD3B	72.5	40	620	18	0.997783	0.815098	0.960771	0.99153	0.89468	0.955118	0.980413	-0.03	-0.1	0.09	0.01	-0.07	-0.09	0.03	0.982	0.935	1.067	1.004	0.952	0.941	1.022	High	High	High	High	High	High	High	High	High	High	High	High	High	High	High	64745.6	67205	68512.1	64285.1	64958.1
High	Q7Z5L2	Coiled-coil domain-containing protein R3HCC1L OS=Homo sapiens GN=R3HCC1L PE=1 SV=2	7	R3HCC1L	87.8	6	26	4	0.994414	0.966113	0.970145	0.996	0.982014	0.989221	0.982521	0	0.03	0.13	0.21	0.03	0.08	0.21	1	1.021	1.092	1.156	1.02	1.059	1.155	High	High	High	High	High	High	High	High	High	High	High	High	High	High	High	329.9	656.2	42.8	330	563.7
High	Q9UKZ1	CCR4-NOT transcription complex subunit 11 OS=Homo sapiens GN=CNOT11 PE=1 SV=1	35	C2orf29; CNOT11	55.2	10	68	10	0.982449	0.84951	0.763807	0.87924	0.909936	0.968655	0.87021	-0.02	-0.03	-0.08	-0.04	-0.01	0.04	-0.02	0.988	0.978	0.945	0.973	0.99	1.03	0.984	High	High	High	High	High	High	High	High	High	High	High	High	High	High	High	1010.3	1646.9	1244	1151.9	1605.2
High	Q9UHQ9	NADH-cytochrome b5 reductase 1 OS=Homo sapiens GN=CYB5R1 PE=1 SV=1	37	CYB5R1	34.1	11	50	11	0.977568	0.722512	0.978561	0.952668	0.86898	0.940517	0.967133	0.03	0.16	-0.01	0.18	0.13	0.19	0.15	1.018	1.118	0.995	1.132	1.098	1.137	1.111	High	High	High	High	High	High	High	High	High	High	High	High	High	High	High	4359.5	3502.9	3174.3	4034.8	3566.9
High	Q92541	RNA polymerase-associated protein RTF1 homolog OS=Homo sapiens GN=RTF1 PE=1 SV=4	33	RTF1	80.3	27	143	27	0.644527	0.970096	0.594875	0.931345	0.735094	0.875209	0.97691	0.11	0.04	0.32	0.23	-0.07	-0.09	0.12	1.078	1.03	1.249	1.171	0.956	0.938	1.087	High	High	High	High	High	High	High	High	High	High	High	High	High	High	High	5900.5	4445.4	4519.6	5861	4791
High	Q15070	Mitochondrial inner membrane protein OXA1L OS=Homo sapiens GN=OXA1L PE=1 SV=3	18	OXA1L	48.5	9	39	9	0.966765	0.676644	0.96984	0.990091	0.404339	0.989267	0.983408	-0.04	0.18	-0.01	0.12	0.22	0.12	0.15	0.974	1.135	0.994	1.083	1.165	1.09	1.112	High	High	High	High	High	High	High	High	High	High	High	High	High	High	High	3289.2	3149.2	1476	2895.9	3258.9
High	Q9NZM5	Glioma tumor suppressor candidate region gene 2 protein OS=Homo sapiens GN=GLTSCR2 PE=1 SV=2	28	GLTSCR2; NOP53	54.4	12	156	11	0.607825	0.830971	0.874175	0.990091	0.25046	0.858503	0.916882	0.11	-0.09	-0.15	-0.01	-0.2	0.14	-0.11	1.076	0.937	0.902	0.994	0.871	1.102	0.924	High	High	High	High	High	High	High	High	High	High	High	High	High	High	High	14079.7	13797.3	9979.7	14832.8	15477.4
High	P49588	Alanine--tRNA ligase, cytoplasmic OS=Homo sapiens GN=AARS PE=1 SV=2	71	AARS	106.7	58	888	59	0.980817	0.843168	0.886198	0.783253	0.968345	0.526665	0.808106	0	0.06	0.2	0.38	0.06	0.19	0.38	1	1.041	1.147	1.305	1.041	1.138	1.305	High	High	High	High	High	High	High	High	High	High	High	High	High	High	High	12107.8	12795.2	13521.8	11999.7	12793.2
High	P13051	Uracil-DNA glycosylase OS=Homo sapiens GN=UNG PE=1 SV=2	27	UNG	34.6	6	21	6	0.980817	0.852793	0.716505	0.897721	0.935145	0.972897	0.885994	-0.02	-0.02	-0.09	-0.03	0	0.06	-0.01	0.985	0.983	0.937	0.976	0.998	1.042	0.991	High	High	High	High	High	High	High	High	High	High	High	High	High	High	High	1785.8	606.4	1480.8	1762	597.2
High	Q96IY1	Kinetochore-associated protein NSL1 homolog OS=Homo sapiens GN=NSL1 PE=1 SV=3	37	NSL1	32.1	7	30	7	0.372448	0.972204	0.915745	0.971431	0.605983	0.994532	0.838876	0.16	0.09	-0.01	0.11	-0.08	0.12	-0.05	1.118	1.061	0.993	1.082	0.949	1.09	0.968	High	High	High	High	High	High	High	High	High	High	High	High	High	High	High	710	1422.9	1328.7	723.5	1642.8
High	O43772	Mitochondrial carnitine/acylcarnitine carrier protein OS=Homo sapiens GN=SLC25A20 PE=1 SV=1	34	SLC25A20	32.9	6	20	6	0.920901	0.956653	0.180924	0.322841	0.801451	0.81353	0.109946	0.07	0.02	-0.22	-0.27	-0.05	-0.05	-0.34	1.047	1.011	0.858	0.829	0.965	0.966	0.791	High	High	High	High	High	High	High	High	High	High	High	High	High	High	High	250.7	1370.6	1022.9	262.6	1256.8
High	P40424	Pre-B-cell leukemia transcription factor 1 OS=Homo sapiens GN=PBX1 PE=1 SV=1	18	PBX1	46.6	6	33	3	0.994414	0.903518	0.978561	0.939972	0.938579	0.752477	0.922059	0	-0.01	0.13	0.05	-0.01	-0.08	0.05	0.998	0.99	1.093	1.036	0.992	0.949	1.039	High	High	High	High	High	High	High	High	High	High	High	High	High	High	High	1459.2	1175.7	404	1456.2	1087.6
High	O43156	TELO2-interacting protein 1 homolog OS=Homo sapiens GN=TTI1 PE=1 SV=3	9	TTI1	122	7	32	7	0.990936	0.857229	0.960771	0.783253	0.879801	0.680328	0.694883	-0.03	0.17	0.14	0.47	0.2	0.33	0.5	0.98	1.125	1.104	1.388	1.148	1.257	1.416	High	High	High	High	High	High	High	High	High	High	High	High	High	High	High	250.1	141.5	58	241.6	139.9
High	P86790	Vacuolar fusion protein CCZ1 homolog B OS=Homo sapiens GN=CCZ1B PE=1 SV=1	8	CCZ1; CCZ1B	55.8	3	10	3	0.983248	0.999364	0.997015	0.995448	0.995471	0.999974	0.983408	-0.02	0.05	0.09	0.18	0.07	0.08	0.2	0.985	1.034	1.067	1.129	1.05	1.058	1.146	High	High	High	High	High	High	High	High	High	High	High	High	High	High	High	176.1	193.7	143.3	173.6	217.8
High	Q96CX2	BTB/POZ domain-containing protein KCTD12 OS=Homo sapiens GN=KCTD12 PE=1 SV=1	50	KCTD12	35.7	13	232	13	0.641834	0.924135	0.675004	0.8595	0.879801	0.999883	0.922059	0.13	0.11	0.31	0.41	-0.02	0.1	0.28	1.095	1.081	1.24	1.331	0.987	1.073	1.215	High	High	High	High	High	High	High	High	High	High	High	High	High	High	High	2616.2	2860.1	2132.4	2828.8	3275.2
High	Q9UMN6	Histone-lysine N-methyltransferase 2B OS=Homo sapiens GN=KMT2B PE=1 SV=1	7	KMT2B; MLL4	293.3	13	42	12	0.955161	0.97351	0.94216	0.818833	0.959978	0.795023	0.73902	0.05	0.04	0.02	-0.05	-0.01	-0.07	-0.1	1.032	1.025	1.014	0.964	0.993	0.951	0.934	High	High	High	High	High	High	High	High	High	High	High	High	High	High	High	668.3	546.8	506.6	664.1	581.4
High	O43707	Alpha-actinin-4 OS=Homo sapiens GN=ACTN4 PE=1 SV=2	79	ACTN4	104.8	73	1487	50	0.530386	0.0635185	0.965849	0.980153	0.669234	0.955177	0.97691	0.09	0.21	0.09	0.11	0.12	0.02	0.02	1.064	1.16	1.063	1.08	1.09	1.016	1.015	High	High	High	High	High	High	High	High	High	High	High	High	High	High	High	108783	138545	142426	118681	147462
High	Q8WUM4	Programmed cell death 6-interacting protein OS=Homo sapiens GN=PDCD6IP PE=1 SV=1	65	PDCD6IP	96	55	854	56	0.994414	0.91596	0.914085	0.798578	0.978551	0.661496	0.814427	-0.01	0.03	0.17	0.37	0.04	0.2	0.37	0.994	1.024	1.126	1.289	1.03	1.145	1.297	High	High	High	High	High	High	High	High	High	High	High	High	High	High	High	10780.7	10842.7	11976.9	10695	10982.5
High	Q13112	Chromatin assembly factor 1 subunit B OS=Homo sapiens GN=CHAF1B PE=1 SV=1	48	CHAF1B	61.5	21	132	21	0.984681	0.979452	0.98863	0.990091	0.976829	0.989221	0.962731	0.01	0.01	0	-0.01	0	-0.01	-0.02	1.006	1.006	1.003	0.993	0.999	0.99	0.987	High	High	High	High	High	High	High	High	High	High	High	High	High	High	High	8247.1	9409.9	7765.3	8158.9	9468.7
High	Q6ZN17	Protein lin-28 homolog B OS=Homo sapiens GN=LIN28B PE=1 SV=1	56	LIN28B	27.1	11	76	12	0.187862	0.93652	0.988068	0.985066	0.0641056	0.998881	0.925047	0.19	-0.05	0.05	0.1	-0.24	0.05	-0.08	1.139	0.966	1.038	1.074	0.848	1.035	0.943	High	High	High	High	High	High	High	High	High	High	High	High	High	High	High	5764.9	7732.9	5580	6378.3	8809.5
High	P51570	Galactokinase OS=Homo sapiens GN=GALK1 PE=1 SV=1	49	GALK1	42.2	13	100	13	0.980841	0.587022	0.94216	0.900859	0.663482	0.864779	0.876	0.02	0.21	0.17	0.41	0.18	0.24	0.39	1.015	1.153	1.126	1.33	1.135	1.181	1.31	High	High	High	High	High	High	High	High	High	High	High	High	High	High	High	832.3	1463.4	1299	845.1	1537.1
High	P00167	Cytochrome b5 OS=Homo sapiens GN=CYB5A PE=1 SV=2	43	CYB5A	15.3	4	22	4	0.0259856	0.99842	0.94216	0.985708	0.120021	0.89342	0.608793	0.28	0.05	0.17	0.16	-0.23	-0.01	-0.12	1.215	1.038	1.123	1.118	0.854	0.995	0.92	High	High	High	High	High	High	High	High	High	High	High	High	High	High	High	503.9	823.3	882.7	612	825.8
High	Q86X27	Ras-specific guanine nucleotide-releasing factor RalGPS2 OS=Homo sapiens GN=RALGPS2 PE=1 SV=1	13	RALGPS2	65.1	6	16	6	0.788697	0.98069	0.933743	0.989208	0.804297	0.982405	0.933873	0.18	0.09	0.19	0.23	-0.09	0.04	0.05	1.132	1.061	1.141	1.17	0.937	1.026	1.034	High	High	High	High	High	High	High	High	High	High	High	High	High	High	High	488.5	105.1	145.7	553	120.9
High	Q9H892	Tetratricopeptide repeat protein 12 OS=Homo sapiens GN=TTC12 PE=1 SV=2	7	TTC12	78.7	4	16	4	0.634707	0.693496	0.915745	0.972801	0.992107	0.997153	0.956916	0.18	0.22	0.19	0.26	0.03	0.07	0.08	1.134	1.161	1.143	1.2	1.024	1.049	1.058	High	High	High	High	High	High	High	High	High	High	High	High	High	High	High	199	322.1	135.8	238.1	358.7
High	O95630	STAM-binding protein OS=Homo sapiens GN=STAMBP PE=1 SV=1	28	STAMBP	48	12	51	12	0.945039	0.857973	0.989744	0.996	0.97073	0.989221	0.963498	-0.05	-0.03	0.07	0.2	0.02	0.13	0.25	0.965	0.981	1.052	1.152	1.016	1.095	1.193	High	High	High	High	High	High	High	High	High	High	High	High	High	High	High	1399.4	922.7	1930.4	1418	858.5
High	P16152	Carbonyl reductase [NADPH] 1 OS=Homo sapiens GN=CBR1 PE=1 SV=3	71	CBR1; SETD4	30.4	18	315	14	0.945164	0.887013	0.874175	0.71249	0.996297	0.866805	0.790579	0.04	0.09	0.2	0.43	0.05	0.23	0.4	1.026	1.063	1.153	1.351	1.036	1.172	1.316	High	High	High	High	High	High	High	High	High	High	High	High	High	High	High	4881.1	5110.2	4762.1	5134.4	5245.4
High	Q14493	Histone RNA hairpin-binding protein OS=Homo sapiens GN=SLBP PE=1 SV=1	10	SLBP	31.3	3	9	3	0.347879	0.993854	0.767898	0.914083	0.430161	0.989221	0.944826	-0.27	0.04	-0.11	0.01	0.31	0.11	0.28	0.829	1.028	0.93	1.006	1.241	1.082	1.215	High	High	High	High	High	High	High	High	High	High	High	High	High	High	High	51.2	476.4	177.8	49	394.7
High	Q8TDW0	Volume-regulated anion channel subunit LRRC8C OS=Homo sapiens GN=LRRC8C PE=1 SV=2	16	LRRC8C	92.4	9	24	7	0.979134	0.95904	0.982474	0.862	0.991555	0.544923	0.816879	0.03	0.1	0.11	-0.04	0.07	-0.15	-0.07	1.021	1.07	1.08	0.975	1.048	0.902	0.955	High	High	High	High	High	High	High	High	High	High	High	High	High	High	High	889.4	469.3	328.2	867.1	479
High	Q9Y375	Complex I intermediate-associated protein 30, mitochondrial OS=Homo sapiens GN=NDUFAF1 PE=1 SV=2	42	NDUFAF1	37.7	11	53	11	0.0130261	0.852175	0.038749	0.599605	0.622114	0.999666	0.876	-0.26	-0.07	-0.52	-0.42	0.19	0.1	-0.16	0.835	0.95	0.699	0.746	1.138	1.068	0.894	High	High	High	High	High	High	High	High	High	High	High	High	High	High	High	4343	4266.6	4017.5	3611	3562.8
High	P62306	Small nuclear ribonucleoprotein F OS=Homo sapiens GN=SNRPF PE=1 SV=1	91	SNRPF	9.7	10	118	10	0.672078	0.414497	0.914085	0.968571	0.877467	0.841179	0.909812	-0.12	-0.15	-0.11	0.15	-0.02	0.26	0.27	0.918	0.902	0.926	1.109	0.983	1.197	1.208	High	High	High	High	High	High	High	High	High	High	High	High	High	High	High	3529.8	3345.1	4071.7	2929.9	3069.6
High	Q9H0U6	39S ribosomal protein L18, mitochondrial OS=Homo sapiens GN=MRPL18 PE=1 SV=1	40	MRPL18	20.6	5	32	5	0.993866	0.159173	0.978877	0.985759	0.0732949	0.989221	0.957997	-0.01	0.3	0.12	0.26	0.31	0.14	0.27	0.995	1.233	1.088	1.197	1.239	1.1	1.203	High	High	High	High	High	High	High	High	High	High	High	High	High	High	High	1279.1	1302.4	1112.1	1265.8	1342.2
High	O14744	Protein arginine N-methyltransferase 5 OS=Homo sapiens GN=PRMT5 PE=1 SV=4	57	PRMT5	72.6	28	366	28	0.771226	0.65317	0.915474	0.783253	0.996297	0.873704	0.895467	0.09	0.14	0.17	0.38	0.05	0.21	0.29	1.064	1.101	1.122	1.3	1.035	1.159	1.222	High	High	High	High	High	High	High	High	High	High	High	High	High	High	High	5783.4	5427	5774.2	6543.5	5775.6
High	P17252	Protein kinase C alpha type OS=Homo sapiens GN=PRKCA PE=1 SV=4	19	PRKCA	76.7	10	40	10	0.965136	0.53401	0.96984	0.885295	0.768954	0.80654	0.882306	0.04	0.22	0.13	0.42	0.17	0.29	0.38	1.031	1.163	1.097	1.34	1.128	1.222	1.3	High	High	High	High	High	High	High	High	High	High	High	High	High	High	High	975.8	962.1	731.6	1016.5	991.6
High	Q9UN37	Vacuolar protein sorting-associated protein 4A OS=Homo sapiens GN=VPS4A PE=1 SV=1	69	VPS4A	48.9	25	152	19	0.921681	0.994565	0.821612	0.8595	0.921898	0.998881	0.910617	0.06	0.05	0.24	0.33	-0.02	0.09	0.26	1.045	1.032	1.177	1.253	0.988	1.064	1.199	High	High	High	High	High	High	High	High	High	High	High	High	High	High	High	3158.4	3806.3	3263.2	3280.6	4035.6
High	O75821	Eukaryotic translation initiation factor 3 subunit G OS=Homo sapiens GN=EIF3G PE=1 SV=2	70	EIF3G	35.6	22	296	22	0.0295131	0.998828	0.997015	0.990091	0.069512	0.974871	0.897402	-0.29	-0.01	0.04	-0.01	0.28	-0.05	0.28	0.817	0.991	1.026	0.992	1.213	0.967	1.215	High	High	High	High	High	High	High	High	High	High	High	High	High	High	High	12194.1	11325.5	10655.5	9962.8	8497.2
High	P43897	Elongation factor Ts, mitochondrial OS=Homo sapiens GN=TSFM PE=1 SV=2	51	TSFM	35.4	17	221	17	0.965136	0.98069	0.890499	0.872759	0.982113	0.970505	0.895467	0.03	0.06	0.19	0.34	0.03	0.15	0.3	1.024	1.045	1.144	1.265	1.021	1.106	1.235	High	High	High	High	High	High	High	High	High	High	High	High	High	High	High	2835.8	4569	2924.4	2871.1	4814.7
High	Q8N4J0	Carnosine N-methyltransferase OS=Homo sapiens GN=CARNMT1 PE=1 SV=1	14	C9orf41; CARNMT1	47.2	6	36	6	0.559578	0.945862	0.993645	0.989257	0.867356	0.955118	0.955919	-0.13	0.01	0.1	0.14	0.14	0.04	0.27	0.916	1.009	1.073	1.105	1.101	1.03	1.206	High	High	High	High	High	High	High	High	High	High	High	High	High	High	High	919.3	1646.8	1981.8	834.1	1508.9
High	Q14643	Inositol 1,4,5-trisphosphate receptor type 1 OS=Homo sapiens GN=ITPR1 PE=1 SV=3	7	ITPR1	313.7	16	94	9	0.977568	0.956653	0.988068	0.804841	0.984319	0.512176	0.752316	0.03	0.1	0.07	-0.06	0.07	-0.13	-0.09	1.022	1.073	1.052	0.96	1.05	0.912	0.939	High	High	High	High	High	High	High	High	High	High	High	High	High	High	High	460.4	545.5	962	452.3	582.1
High	O00541	Pescadillo homolog OS=Homo sapiens GN=PES1 PE=1 SV=1	47	PES1	68	32	310	31	0.919905	0.870078	0.845006	0.917939	0.712625	0.989221	0.851421	0.03	-0.08	-0.17	-0.18	-0.11	-0.02	-0.21	1.021	0.945	0.892	0.881	0.926	0.988	0.863	High	High	High	High	High	High	High	High	High	High	High	High	High	High	High	37707.5	43627.9	32602.2	38485.6	43573.5
High	Q5K4L6	Long-chain fatty acid transport protein 3 OS=Homo sapiens GN=SLC27A3 PE=2 SV=3	11	SLC27A3	78.6	3	17	3	0.587471	0.71262	0.94216	0.948801	0.123602	0.80397	0.945051	0.28	-0.15	-0.02	0.32	-0.44	0.34	0.04	1.217	0.899	0.984	1.248	0.738	1.268	1.025	High	High	High	High	High	High	High	High	High	High	High	High	High	High	High	52.3		30.2	78.2
High	Q9BW19	Kinesin-like protein KIFC1 OS=Homo sapiens GN=KIFC1 PE=1 SV=2	34	KIFC1	73.7	18	60	20	0.994414	0.767177	0.9989	0.988416	0.781776	0.989221	0.983408	0.01	0.17	0.06	0.19	0.15	0.13	0.17	1.009	1.122	1.039	1.139	1.112	1.096	1.129	High	High	High	High	High	High	High	High	High	High	High	High	High	High	High	2150.4	3048	2302.6	2169.3	3106.5
High	Q9UBI1	COMM domain-containing protein 3 OS=Homo sapiens GN=COMMD3 PE=1 SV=1	34	COMMD3	22.1	5	40	5	0.977568	0.956653	0.978561	0.946796	0.935145	0.934806	0.898389	-0.02	0.1	0.12	0.33	0.12	0.21	0.35	0.986	1.075	1.088	1.255	1.09	1.154	1.273	High	High	High	High	High	High	High	High	High	High	High	High	High	High	High	431.3	645.7	549.9	425.2	611.4
High	O15344	E3 ubiquitin-protein ligase Midline-1 OS=Homo sapiens GN=MID1 PE=1 SV=1	23	MID1	75.2	13	56	11	0.891955	0.960871	0.94216	0.990091	0.968592	0.98475	0.947643	0.09	0.09	0.03	0.18	0.01	0.15	0.09	1.061	1.068	1.019	1.132	1.006	1.111	1.066	High	High	High	High	High	High	High	High	High	High	High	High	High	High	High	887.1	896.3	1069.5	941.6	966.7
High	Q96JN0	Ligand-dependent corepressor OS=Homo sapiens GN=LCOR PE=1 SV=2	12	LCOR	47	3	12	3	0.994978	0.999839	0.863485	0.870202	0.998293	0.972897	0.89125	-0.01	0.06	-0.06	-0.04	0.06	0.02	-0.04	0.996	1.039	0.958	0.972	1.043	1.015	0.976	High	High	High	High	High	High	High	High	High	High	High	High	High	High	High	203.3	81.7	355.1	217.9	73.7
High	Q9UNM6	26S proteasome non-ATPase regulatory subunit 13 OS=Homo sapiens GN=PSMD13 PE=1 SV=2	73	PSMD13	42.9	23	472	23	0.839016	0.88598	0.94216	0.851598	0.940613	0.801995	0.919711	0.09	0.06	0.14	0.33	-0.03	0.2	0.24	1.066	1.044	1.1	1.261	0.98	1.146	1.183	High	High	High	High	High	High	High	High	High	High	High	High	High	High	High	7707.2	7407.7	7974.7	8212.7	8093.4
High	Q8WUD1	Ras-related protein Rab-2B OS=Homo sapiens GN=RAB2B PE=1 SV=1	61	RAB2B	24.2	12	85	4	0.861412	0.87648	0.963319	0.0807722	0.971837	0.00525578	0.28187	0.15	0.16	0.14	0.82	0.01	0.68	0.67	1.109	1.118	1.101	1.762	1.008	1.599	1.588	High	High	High	High	High	High	High	High	High	High	High	High	High	High	High	141.5		105.3	164.2
High	Q96EX1	Small integral membrane protein 12 OS=Homo sapiens GN=SMIM12 PE=1 SV=3	39	C1orf212; SMIM12	10.8	4	13	4	0.683455	0.00155618	0.982474	0.935241	0.000366723	0.891134	0.647476	-0.16	0.51	0.11	0.35	0.67	0.24	0.51	0.894	1.423	1.081	1.274	1.592	1.179	1.426	High	High	High	High	High	High	High	High	High	High	High	High	High	High	High	439.5	268.8	247.4	317	270.1
High	Q8NEN9	PDZ domain-containing protein 8 OS=Homo sapiens GN=PDZD8 PE=1 SV=1	7	PDZD8	128.5	6	14	6	0.950742	0.918257	0.920951	0.971431	0.999725	0.999883	0.983408	0.07	0.13	0.19	0.27	0.06	0.08	0.2	1.048	1.092	1.138	1.207	1.043	1.061	1.152	High	High	High	High	High	High	High	High	High	High	High	High	High	High	High	386.1	110.7	331.3	398.2	133.1
High	Q9Y462	Zinc finger protein 711 OS=Homo sapiens GN=ZNF711 PE=1 SV=2	3	ZNF711	86.2	2	5	2	0.885253	0.917691	0.764527	0.505451	0.972943	0.801995	0.823624	-0.16	-0.04	-0.13	-0.26	0.11	-0.13	-0.11	0.898	0.972	0.915	0.834	1.082	0.911	0.929	High	High	High	High	High	High	High	High	High	High	High	High	High	High	High	52	113.6	141.6	49	102
High	P83731	60S ribosomal protein L24 OS=Homo sapiens GN=RPL24 PE=1 SV=1	50	RPL24	17.8	15	362	15	0.710419	0.834413	0.960771	0.971431	0.984319	0.994818	0.994686	-0.11	-0.09	-0.04	-0.06	0.02	-0.02	0.06	0.923	0.938	0.974	0.96	1.015	0.985	1.039	High	High	High	High	High	High	High	High	High	High	High	High	High	High	High	21297	27723.1	27470.4	19667.3	25548.2
High	Q9UFN0	Protein NipSnap homolog 3A OS=Homo sapiens GN=NIPSNAP3A PE=1 SV=2	43	NIPSNAP3A	28.4	8	59	8	0.707514	0.0305431	0.913063	0.572407	0.349846	0.178073	0.632626	0.12	0.38	0.21	0.63	0.26	0.42	0.51	1.086	1.301	1.153	1.543	1.199	1.338	1.421	High	High	High	High	High	High	High	High	High	High	High	High	High	High	High	932.9	770.4	1538.3	1013.1	954.2
High	Q16594	Transcription initiation factor TFIID subunit 9 OS=Homo sapiens GN=TAF9 PE=1 SV=1	47	TAF9	29	10	33	5	0.980841	0.903936	0.694433	0.835061	0.95906	0.954847	0.816879	-0.02	-0.01	-0.1	-0.08	0.01	0.02	-0.06	0.985	0.994	0.932	0.948	1.009	1.017	0.962	High	High	High	High	High	High	High	High	High	High	High	High	High	High	High	1011.9	1446.6	1812.6	997.1	1418
High	Q9NR56	Muscleblind-like protein 1 OS=Homo sapiens GN=MBNL1 PE=1 SV=2	34	MBNL1	41.8	8	63	9	0.727954	0.554874	0.95502	0.996	0.0268374	0.904744	0.946351	0.12	-0.1	0.13	0.13	-0.22	0	0.01	1.088	0.935	1.097	1.096	0.859	0.999	1.008	High	High	High	High	High	High	High	High	High	High	High	High	High	High	High	2054.7	2416.9	2873	2161.9	2719.5
High	Q99611	Selenide, water dikinase 2 OS=Homo sapiens GN=SEPHS2 PE=1 SV=3	15	SEPHS2	47.3	5	17	4	0.977568	0.91596	0.859993	0.925039	0.977977	0.982405	0.917484	0.04	0.13	0.23	0.36	0.1	0.13	0.33	1.025	1.097	1.175	1.284	1.07	1.093	1.253	High	High	High	High	High	High	High	High	High	High	High	High	High	High	High	195.4		375.5	217.8
High	Q15392	Delta(24)-sterol reductase OS=Homo sapiens GN=DHCR24 PE=1 SV=2	29	DHCR24	60.1	11	62	11	0.999526	0.876842	0.97658	0.968571	0.892279	0.972897	0.94044	0	0.15	0.13	0.29	0.14	0.17	0.29	1.003	1.109	1.092	1.225	1.105	1.122	1.221	High	High	High	High	High	High	High	High	High	High	High	High	High	High	High	667.3	679.6	614.4	642	681.7
High	Q96R06	Sperm-associated antigen 5 OS=Homo sapiens GN=SPAG5 PE=1 SV=2	14	SPAG5	134.3	12	38	12	0.594853	0.985335	0.182291	0.783253	0.803732	0.974871	0.926056	-0.13	0.04	-0.22	-0.07	0.17	0.15	0.06	0.915	1.03	0.858	0.955	1.125	1.113	1.044	High	High	High	High	High	High	High	High	High	High	High	High	High	High	High	755.3	496.8	593.9	696.9	454.4
High	O96019	Actin-like protein 6A OS=Homo sapiens GN=ACTL6A PE=1 SV=1	56	ACTL6A	47.4	22	307	22	0.860773	0.987031	0.939581	0.996	0.935145	0.948971	0.973466	-0.09	-0.03	0.14	0.04	0.06	-0.1	0.14	0.938	0.979	1.103	1.032	1.044	0.935	1.1	High	High	High	High	High	High	High	High	High	High	High	High	High	High	High	32246	31441.3	33724.1	31292.6	28806
High	Q9NQB0	Transcription factor 7-like 2 OS=Homo sapiens GN=TCF7L2 PE=1 SV=2	10	TCF7L2	67.9	4	10	3	0.999908	0.941346	0.730567	0.883035	0.968592	0.973284	0.865204	0.01	0.11	-0.08	0	0.1	0.07	-0.01	1.007	1.081	0.947	0.997	1.074	1.053	0.991	High	High	High	High	High	High	High	High	High	High	High	High	High	High	High	1452.5	417.1	892.9	1458.5	420.4
High	Q96EY8	Cob(I)yrinic acid a,c-diamide adenosyltransferase, mitochondrial OS=Homo sapiens GN=MMAB PE=1 SV=1	63	MMAB	27.4	11	105	11	0.980841	0.999839	0.945268	0.925258	0.980307	0.908061	0.910617	0.03	0.06	0.15	0.37	0.03	0.22	0.34	1.021	1.042	1.112	1.293	1.02	1.163	1.267	High	High	High	High	High	High	High	High	High	High	High	High	High	High	High	2395.6	1984.5	1307.9	2338.9	2110.5
High	Q659C4	La-related protein 1B OS=Homo sapiens GN=LARP1B PE=1 SV=2	12	LARP1B	105.3	11	84	6	0.544111	0.992441	0.810629	0.347206	0.659654	0.599026	0.889328	-0.24	0.04	-0.09	-0.29	0.28	-0.2	-0.05	0.847	1.026	0.94	0.82	1.211	0.873	0.968	High	High	High	High	High	High	High	High	High	High	High	High	High	High	High	154.4	168.2	221.5	130.8	124.6
High	P61218	DNA-directed RNA polymerases I, II, and III subunit RPABC2 OS=Homo sapiens GN=POLR2F PE=1 SV=1	21	POLR2F	14.5	2	16	2	0.000235935	0.0797144	0.010958	0.376881	0.839995	0.970505	0.88963	-0.34	-0.2	-0.42	-0.36	0.14	0.06	-0.01	0.788	0.87	0.749	0.781	1.105	1.042	0.991	High	High	High	High	High	High	High	High	High	High	High	High	High	High	High	1798.1	1693.5	2294.8	1415.7	1498
High	Q99614	Tetratricopeptide repeat protein 1 OS=Homo sapiens GN=TTC1 PE=1 SV=1	52	TTC1	33.5	16	140	16	0.977568	0.93159	0.94216	0.934161	0.876534	0.987518	0.895467	-0.02	0.11	0.17	0.3	0.13	0.14	0.33	0.983	1.08	1.122	1.235	1.098	1.101	1.255	High	High	High	High	High	High	High	High	High	High	High	High	High	High	High	2764.9	2501.7	2606.7	2718.7	2923.5
High	P33527	Multidrug resistance-associated protein 1 OS=Homo sapiens GN=ABCC1 PE=1 SV=3	17	ABCC1	171.5	17	45	17	0.861082	0.965104	0.83242	0.664712	0.95906	0.226142	0.592301	-0.09	0.01	-0.16	-0.38	0.09	-0.22	-0.29	0.941	1.004	0.893	0.769	1.067	0.861	0.817	High	High	High	High	High	High	High	High	High	High	High	High	High	High	High	3397.8	3889.5	3067.3	3334	3658.2
High	Q9Y281	Cofilin-2 OS=Homo sapiens GN=CFL2 PE=1 SV=1	84	CFL2	18.7	21	434	12	0.232015	0.825099	0.94216	0.968571	0.951481	0.989221	0.864282	-0.19	-0.09	0.12	0.15	0.1	0.03	0.34	0.877	0.939	1.085	1.11	1.071	1.022	1.266	High	High	High	High	High	High	High	High	High	High	High	High	High	High	High	3398.5	6844.1	5614.9	3197	6000.1
High	Q6N043	Zinc finger protein 280D OS=Homo sapiens GN=ZNF280D PE=1 SV=3	3	ZNF280D	109.2	3	10	2	0.683504	0.65317	0.898502	0.734425	0.996297	0.867043	0.926164	-0.16	-0.1	-0.04	-0.12	0.06	-0.08	0.04	0.892	0.933	0.972	0.918	1.046	0.944	1.029	High	Not Found	High	High	Not Found	High	High	Not Found	High	High	Not Found	High	High	Not Found	High	116.9		648.1	106.7
High	Q8NHM5	Lysine-specific demethylase 2B OS=Homo sapiens GN=KDM2B PE=1 SV=1	9	KDM2B	152.5	10	46	9	0.941164	0.934937	0.94216	0.989208	0.999725	0.847117	0.994622	-0.05	0	0.16	0.14	0.06	-0.02	0.19	0.964	1.002	1.12	1.102	1.039	0.984	1.143	High	High	High	High	High	High	High	High	High	High	High	High	High	High	High	1573.4	1873	1291.8	1499.1	1805.7
High	Q9H974	Queuine tRNA-ribosyltransferase subunit QTRTD1 OS=Homo sapiens GN=QTRTD1 PE=1 SV=1	18	QTRTD1; QTRT2	46.7	7	36	7	0.990936	0.955044	0.888486	0.988416	0.95906	0.954967	0.974627	0.02	0.02	0.21	0.25	-0.01	0.04	0.23	1.017	1.013	1.159	1.192	0.996	1.028	1.171	High	High	High	High	High	High	High	High	High	High	High	High	High	High	High	1001.6	681	454.9	1011.9	692.7
High	Q9HC36	rRNA methyltransferase 3, mitochondrial OS=Homo sapiens GN=RNMTL1 PE=1 SV=2	45	RNMTL1; MRM3	47	18	125	17	0.983248	0.946308	0.611395	0.883035	0.87799	0.963066	0.895467	0.02	-0.01	0.32	0.32	-0.02	0.01	0.31	1.011	0.994	1.245	1.25	0.983	1.004	1.236	High	High	High	High	High	High	High	High	High	High	High	High	High	High	High	3154.3	3529.5	2683	3188.9	3550.8
High	Q9UEW8	STE20/SPS1-related proline-alanine-rich protein kinase OS=Homo sapiens GN=STK39 PE=1 SV=3	30	STK39	59.4	15	100	11	0.97192	0.999839	0.98863	0.990091	0.972416	0.987767	0.998241	0.05	0.06	0.1	0.23	0.02	0.12	0.18	1.033	1.045	1.075	1.171	1.011	1.089	1.133	High	High	High	High	High	High	High	High	High	High	High	High	High	High	High	202.2	658.9	324	227.8	681
High	P50851	Lipopolysaccharide-responsive and beige-like anchor protein OS=Homo sapiens GN=LRBA PE=1 SV=4	14	LRBA	318.9	31	110	31	0.977568	0.952037	0.996639	0.989208	0.933905	0.989221	0.969654	-0.02	0.1	0.08	0.22	0.12	0.14	0.24	0.987	1.073	1.055	1.165	1.087	1.104	1.18	High	High	High	High	High	High	High	High	High	High	High	High	High	High	High	1690.5	1851.4	1638.3	1623.1	1828.1
High	O43242	26S proteasome non-ATPase regulatory subunit 3 OS=Homo sapiens GN=PSMD3 PE=1 SV=2	52	PSMD3	60.9	27	318	27	0.992181	0.785207	0.982699	0.92331	0.870359	0.932365	0.910617	-0.02	0.11	0.06	0.24	0.13	0.18	0.26	0.984	1.078	1.042	1.182	1.095	1.134	1.201	High	High	High	High	High	High	High	High	High	High	High	High	High	High	High	6477.7	5907.9	5568.2	6374.7	5680.4
High	Q75QN2	Integrator complex subunit 8 OS=Homo sapiens GN=INTS8 PE=1 SV=1	13	INTS8	113	9	40	9	0.970484	0.777807	0.0559075	0.225144	0.879121	0.886467	0.176987	-0.03	-0.05	-0.31	-0.33	-0.03	-0.02	-0.3	0.98	0.963	0.808	0.795	0.982	0.983	0.811	High	High	High	High	High	High	High	High	High	High	High	High	High	High	High	1130.8	2155.2	342.6	1210.3	2112.5
High	Q9HD23	Magnesium transporter MRS2 homolog, mitochondrial OS=Homo sapiens GN=MRS2 PE=1 SV=1	26	MRS2	50.3	9	34	9	0.754644	0.231067	0.94216	0.939777	0.755156	0.940517	0.97691	-0.1	-0.17	0.02	0.05	-0.07	0.02	0.15	0.933	0.889	1.016	1.033	0.953	1.017	1.108	High	High	High	High	High	High	High	High	High	High	High	High	High	High	High	3654.1	1146.7	970.2	3519.8	1069.7
High	O95197	Reticulon-3 OS=Homo sapiens GN=RTN3 PE=1 SV=2	4	RTN3	112.5	5	81	3	0.965136	0.390595	0.582261	0.776977	0.605983	0.955118	0.783212	0.04	0.26	0.3	0.49	0.22	0.18	0.44	1.029	1.196	1.233	1.4	1.162	1.135	1.361	High	High	High	High	High	High	High	High	High	High	High	High	High	High	High	579.3	358.1	529.5	550.1	388.7
High	O60568	Procollagen-lysine,2-oxoglutarate 5-dioxygenase 3 OS=Homo sapiens GN=PLOD3 PE=1 SV=1	31	PLOD3	84.7	17	100	17	0.893679	0.904224	0.559642	0.953552	0.999725	0.949687	0.955595	-0.06	-0.01	-0.17	0.02	0.06	0.19	0.08	0.958	0.995	0.889	1.013	1.039	1.139	1.057	High	High	High	High	High	High	High	High	High	High	High	High	High	High	High	2298.4	1035.2	1960.7	2185.4	991.7
High	Q9Y478	5'-AMP-activated protein kinase subunit beta-1 OS=Homo sapiens GN=PRKAB1 PE=1 SV=4	60	PRKAB1	30.4	10	60	9	0.990433	0.874921	0.987317	0.988006	0.883563	0.977809	0.982272	0	0.14	0.07	0.15	0.14	0.08	0.16	0.997	1.1	1.052	1.111	1.103	1.056	1.115	High	High	High	High	High	High	High	High	High	High	High	High	High	High	High	1076.3	951.7	962.8	1129.6	939.5
High	P29144	Tripeptidyl-peptidase 2 OS=Homo sapiens GN=TPP2 PE=1 SV=4	43	TPP2	138.3	42	213	43	0.990936	0.985335	0.934273	0.931975	0.94512	0.997153	0.926164	0.01	-0.01	0.15	0.23	-0.01	0.08	0.22	1.005	0.995	1.109	1.17	0.991	1.055	1.165	High	High	High	High	High	High	High	High	High	High	High	High	High	High	High	4952.7	5502.9	4752.9	6047.2	5417.5
High	P48735	Isocitrate dehydrogenase [NADP], mitochondrial OS=Homo sapiens GN=IDH2 PE=1 SV=2	43	IDH2	50.9	21	204	22	0.868185	0.912464	0.94216	0.790662	0.976088	0.868214	0.895467	0.08	0.1	0.13	0.37	0.02	0.24	0.29	1.06	1.073	1.092	1.293	1.012	1.184	1.22	High	High	High	High	High	High	High	High	High	High	High	High	High	High	High	3445.9	3759.9	2819.8	3755.8	3839.3
High	Q92667	A-kinase anchor protein 1, mitochondrial OS=Homo sapiens GN=AKAP1 PE=1 SV=1	43	AKAP1	97.3	34	129	34	0.983248	0.998044	0.847235	0.906882	0.96134	0.977063	0.864282	0	-0.02	-0.16	-0.19	-0.02	-0.03	-0.2	1.002	0.986	0.892	0.875	0.984	0.98	0.873	High	High	High	High	High	High	High	High	High	High	High	High	High	High	High	9573.4	11374.8	8800.3	9591.6	11599.4
High	Q9BQC6	Ribosomal protein 63, mitochondrial OS=Homo sapiens GN=MRPL57 PE=1 SV=1	25	MRP63; MRPL57	12.3	3	5	3	0.378745	0.713598	0.94216	0.783253	0.947721	0.760222	0.963337	0.23	0.2	0.17	0.48	-0.02	0.31	0.25	1.172	1.152	1.125	1.393	0.983	1.238	1.189	High	High	High	High	High	High	High	High	High	High	High	High	High	High	High	259.4	357.1	94.1	265.9	418.6
High	Q9UQN3	Charged multivesicular body protein 2b OS=Homo sapiens GN=CHMP2B PE=1 SV=1	42	CHMP2B	23.9	13	111	13	0.948226	0.960987	0.94216	0.988416	0.801891	0.897621	0.99068	0.04	-0.01	0.13	0.09	-0.05	-0.04	0.05	1.027	0.994	1.093	1.063	0.968	0.973	1.035	High	High	High	High	High	High	High	High	High	High	High	High	High	High	High	4160.6	3104.2	3821.6	3844	3188.2
High	Q9Y6K0	Choline/ethanolaminephosphotransferase 1 OS=Homo sapiens GN=CEPT1 PE=1 SV=1	8	CEPT1	46.5	3	12	3	0.992181	0.937145	0.964002	0.572407	0.950927	0.0522322	0.497783	0.02	0	0.14	-0.16	-0.01	-0.3	-0.18	1.013	1.002	1.099	0.896	0.99	0.815	0.885	High	High	High	High	High	High	High	High	High	High	High	High	High	High	High	619	671.8	635.9	626.8	726.2
High	P55884	Eukaryotic translation initiation factor 3 subunit B OS=Homo sapiens GN=EIF3B PE=1 SV=3	53	EIF3B	92.4	44	582	44	0.000632464	0.994486	0.951669	0.937162	0.0184743	0.940517	0.967484	-0.3	-0.01	-0.05	-0.15	0.3	-0.1	0.15	0.81	0.994	0.964	0.899	1.228	0.932	1.11	High	High	High	High	High	High	High	High	High	High	High	High	High	High	High	28031.4	30918.7	28835.6	22697.3	23569.8
High	Q9UPP1	Histone lysine demethylase PHF8 OS=Homo sapiens GN=PHF8 PE=1 SV=3	7	PHF8	117.8	8	44	6	0.469214	0.457077	0.000119237	0.0184288	0.982417	0.661187	0.0105552	-0.15	-0.11	-0.61	-0.71	0.03	-0.1	-0.56	0.904	0.924	0.657	0.612	1.022	0.932	0.678	High	High	High	High	High	High	High	High	High	High	High	High	High	High	High	1604.1	2358.2	2542.8	1402.2	2148
High	Q0ZGT2	Nexilin OS=Homo sapiens GN=NEXN PE=1 SV=1	11	NEXN	80.6	8	26	7	0.697648	0.65132	0.00810839	0.052957	0.985049	0.745226	0.0707428	-0.11	-0.08	-0.42	-0.51	0.04	-0.09	-0.4	0.925	0.949	0.748	0.702	1.026	0.939	0.759	High	High	High	High	High	High	High	High	High	High	High	High	High	High	High	1277.7	1594.2	2437.1	1312.7	1393.9
High	Q9UPQ8	Dolichol kinase OS=Homo sapiens GN=DOLK PE=1 SV=1	7	DOLK	59.2	3	20	3	0.551647	0.983832	0.84904	0.913802	0.60147	0.467326	0.6139	0.19	0.04	0.24	0.02	-0.16	-0.22	-0.18	1.145	1.025	1.18	1.011	0.895	0.857	0.883	High	High	High	High	High	High	High	High	High	High	High	High	High	High	High	518.5	265.2	47.8	593.5	293.3
High	Q8WUU5	GATA zinc finger domain-containing protein 1 OS=Homo sapiens GN=GATAD1 PE=1 SV=1	10	GATAD1	28.7	2	10	2	0.964895	0.0830528	0.0822559	0.2425	0.355494	0.875333	0.31323	-0.04	-0.22	-0.27	-0.3	-0.19	-0.03	-0.26	0.974	0.857	0.829	0.813	0.879	0.981	0.834	High	High	High	High	High	High	High	High	High	High	High	High	High	High	High	462.7	379.2	773.9	459.5	360.4
High	Q8N5L8	Ribonuclease P protein subunit p25-like protein OS=Homo sapiens GN=RPP25L PE=1 SV=1	33	RPP25L	17.6	3	16	3	0.658974	0.941605	0.914085	0.99153	0.564908	0.935577	0.911173	-0.17	0.12	-0.02	0.17	0.29	0.19	0.34	0.892	1.087	0.985	1.126	1.219	1.143	1.262	High	High	High	High	High	High	High	High	High	High	High	High	High	High	High	244.3	215.8	420.6	232.7	184
High	O43169	Cytochrome b5 type B OS=Homo sapiens GN=CYB5B PE=1 SV=2	66	CYB5B	16.3	7	58	7	0.0124496	0.814038	0.939619	0.979317	0.00194622	0.825043	0.704728	-0.26	0.16	-0.02	0.24	0.41	0.26	0.5	0.837	1.114	0.987	1.181	1.331	1.197	1.411	High	High	High	High	High	High	High	High	High	High	High	High	High	High	High	2056.3	2040.5	1990.7	1721.1	2206.5
High	Q9NZJ9	Diphosphoinositol polyphosphate phosphohydrolase 2 OS=Homo sapiens GN=NUDT4 PE=1 SV=2	32	NUDT4	20.3	4	23	3	0.0345588	0.969382	0.960771	0.943428	0.105111	0.935577	0.902304	0.33	0.03	0.14	0.33	-0.3	0.19	0	1.258	1.019	1.1	1.259	0.81	1.144	1.001	High	High	High	High	High	High	High	High	High	High	High	High	High	High	High	205.9	323.9	332.4	259	351.2
High	P10515	Dihydrolipoyllysine-residue acetyltransferase component of pyruvate dehydrogenase complex, mitochondrial OS=Homo sapiens GN=DLAT PE=1 SV=3	42	DLAT	69	26	332	26	0.670383	0.270605	0.868335	0.965387	0.0357144	0.149629	0.892224	-0.14	0.15	-0.15	0.16	0.29	0.31	0.3	0.908	1.111	0.899	1.118	1.223	1.243	1.231	High	High	High	High	High	High	High	High	High	High	High	High	High	High	High	18959.6	15103.9	12142	15163.8	13721
High	Q92859	Neogenin OS=Homo sapiens GN=NEO1 PE=1 SV=2	7	NEO1	159.9	7	15	7	0.648245	0.766504	0.029017	0.296552	0.977699	0.994818	0.751366	-0.16	-0.06	-0.36	-0.29	0.1	0.07	-0.13	0.893	0.96	0.778	0.816	1.075	1.049	0.914	High	High	High	High	High	High	High	High	High	High	High	High	High	High	High	66.7	336.2	374.4	60.6	300.2
High	Q8N3C0	Activating signal cointegrator 1 complex subunit 3 OS=Homo sapiens GN=ASCC3 PE=1 SV=3	30	ASCC3	251.3	48	220	48	0.999908	0.949559	0.94216	0.988416	0.988661	0.867004	0.967484	-0.02	0.02	0.12	-0.03	0.04	-0.15	-0.01	0.987	1.015	1.085	0.981	1.029	0.904	0.994	High	High	High	High	High	High	High	High	High	High	High	High	High	High	High	12677.3	9247.8	8771.9	12512.1	8902.9
High	P78371	T-complex protein 1 subunit beta OS=Homo sapiens GN=CCT2 PE=1 SV=4	80	CCT2	57.5	41	1688	41	0.914093	0.789861	0.914085	0.783253	0.978178	0.277533	0.860942	0.03	0.07	0.17	0.38	0.03	0.21	0.35	1.024	1.049	1.122	1.303	1.024	1.161	1.272	High	High	High	High	High	High	High	High	High	High	High	High	High	High	High	16246	17234.8	16557.3	16640.6	17815.7
High	Q15005	Signal peptidase complex subunit 2 OS=Homo sapiens GN=SPCS2 PE=1 SV=3	41	SPCS2	25	12	180	12	0.947046	0.993854	0.96984	0.996	0.973331	0.974871	0.994531	-0.07	-0.03	0.08	0.02	0.04	-0.06	0.09	0.955	0.982	1.058	1.015	1.029	0.959	1.063	High	High	High	High	High	High	High	High	High	High	High	High	High	High	High	16796.3	16765.4	12459.1	15644.8	16010.4
High	P04080	Cystatin-B OS=Homo sapiens GN=CSTB PE=1 SV=2	77	CSTB	11.1	6	75	6	0.906782	0.862132	0.965849	0.960328	0.996297	0.968655	0.868869	-0.07	-0.03	0.14	0.32	0.04	0.18	0.39	0.953	0.982	1.099	1.245	1.03	1.133	1.307	High	High	High	High	High	High	High	High	High	High	High	High	High	High	High	624.9	542.9	1027.5	626.7	517.3
High	O95817	BAG family molecular chaperone regulator 3 OS=Homo sapiens GN=BAG3 PE=1 SV=3	43	BAG3	61.6	17	98	17	0.973246	0.667555	0.914085	0.969884	0.784685	0.989221	0.960436	0.03	0.19	0.2	0.29	0.16	0.09	0.26	1.021	1.138	1.151	1.223	1.115	1.062	1.197	High	High	High	High	High	High	High	High	High	High	High	High	High	High	High	1822.1	366	1323.7	1840.4	431.3
High	P46459	Vesicle-fusing ATPase OS=Homo sapiens GN=NSF PE=1 SV=3	56	NSF	82.5	38	401	38	0.945164	0.251872	0.987336	0.90009	0.798476	0.668986	0.923896	0.04	0.16	0.06	0.27	0.12	0.21	0.23	1.025	1.114	1.039	1.204	1.087	1.159	1.175	High	High	High	High	High	High	High	High	High	High	High	High	High	High	High	10631.9	9063.5	10335.8	10746.1	9674.7
High	P42858	Huntingtin OS=Homo sapiens GN=HTT PE=1 SV=2	17	HTT	347.4	39	158	39	0.795642	0.957573	0.977711	0.988525	0.647662	0.999137	0.975979	0.1	0.03	0.13	0.23	-0.07	0.11	0.13	1.072	1.019	1.091	1.174	0.95	1.076	1.095	High	High	High	High	High	High	High	High	High	High	High	High	High	High	High	1893	1626.5	1691.1	2029.9	1591.6
High	P04637	Cellular tumor antigen p53 OS=Homo sapiens GN=TP53 PE=1 SV=4	60	TP53	43.6	23	220	23	0.591616	0.964674	0.934273	0.852811	0.605745	0.777989	0.895467	-0.13	0.01	-0.09	-0.27	0.14	-0.18	-0.14	0.914	1.006	0.939	0.829	1.101	0.883	0.908	High	High	High	High	High	High	High	High	High	High	High	High	High	High	High	18103.6	24325.9	23404	16539.9	21162
High	Q9P2Y5	UV radiation resistance-associated gene protein OS=Homo sapiens GN=UVRAG PE=1 SV=1	2	UVRAG	78.1	2	4	2	0.999908	0.873536	0.94216	0.965877	0.932056	0.999883	0.923911	-0.01	-0.07	0.2	0.3	-0.06	0.1	0.31	0.99	0.951	1.146	1.229	0.96	1.072	1.241	High	High	High	High	High	High	High	High	High	High	High	High	High	High	High	22.2	46.4	51.9	20.7	49.1
High	Q9NZ43	Vesicle transport protein USE1 OS=Homo sapiens GN=USE1 PE=1 SV=2	39	USE1	29.4	10	39	10	0.970636	0.869904	0.990256	0.985671	0.977699	0.994801	0.959244	0.05	0.15	0.07	0.14	0.1	0.07	0.09	1.033	1.11	1.05	1.099	1.074	1.047	1.063	High	High	High	High	High	High	High	High	High	High	High	High	High	High	High	387.9	217.1	285.1	400.9	233.1
High	P48382	DNA-binding protein RFX5 OS=Homo sapiens GN=RFX5 PE=1 SV=1	19	RFX5	65.3	9	31	9	0.822636	0.994565	0.913063	0.955757	0.904509	0.999759	0.885994	0.1	0.05	-0.02	0.09	-0.05	0.11	-0.01	1.071	1.037	0.99	1.065	0.969	1.076	0.994	High	High	High	High	High	High	High	High	High	High	High	High	High	High	High	476.3	1201.5	504.7	510	1293.7
High	Q9UG63	ATP-binding cassette sub-family F member 2 OS=Homo sapiens GN=ABCF2 PE=1 SV=2	52	ABCF2	71.2	30	390	30	0.945877	0.946457	0.94216	0.998087	0.870359	0.884399	0.988917	-0.07	0.02	-0.06	0.03	0.09	0.09	0.09	0.955	1.015	0.959	1.019	1.063	1.063	1.067	High	High	High	High	High	High	High	High	High	High	High	High	High	High	High	17036.8	15771.1	17081.3	16290.9	13819.1
High	Q9UBU8	Mortality factor 4-like protein 1 OS=Homo sapiens GN=MORF4L1 PE=1 SV=2	41	MORF4L1	41.4	12	102	10	0.869945	0.942986	0.982474	0.968429	0.996024	0.841179	0.973466	-0.1	-0.06	0.06	-0.09	0.04	-0.15	0.01	0.932	0.961	1.043	0.937	1.031	0.898	1.005	High	High	High	High	High	High	High	High	High	High	High	High	High	High	High	7452.4	8293.2	8969.8	7119.2	7480.4
High	P14866	Heterogeneous nuclear ribonucleoprotein L OS=Homo sapiens GN=HNRNPL PE=1 SV=2	75	HNRNPL	64.1	43	1311	42	0.871265	0.941605	0.960771	0.942654	0.758186	0.948971	0.878079	0.04	-0.06	-0.04	-0.13	-0.1	-0.1	-0.18	1.029	0.959	0.974	0.911	0.932	0.935	0.885	High	High	High	High	High	High	High	High	High	High	High	High	High	High	High	99791.6	106571	114596	103035	103956
High	Q9H8K7	Uncharacterized protein C10orf88 OS=Homo sapiens GN=C10orf88 PE=1 SV=2	9	C10orf88	49.2	2	9	2	0.980841	0.937145	0.0822559	0.962254	0.904509	0.374808	0.973728	-0.05	0.14	-0.4	0.06	0.19	0.46	0.11	0.966	1.1	0.757	1.041	1.139	1.374	1.077	High	High	High	High	High	High	High	High	High	High	High	High	High	High	High		331.6	20.2		346.7
High	Q96QR8	Transcriptional activator protein Pur-beta OS=Homo sapiens GN=PURB PE=1 SV=3	41	PURB	33.2	8	62	6	0.0624428	0.024338	4.99784e-12	4.63621e-07	0.856381	0.533583	7.3997e-06	-0.22	-0.26	-0.87	-1	-0.04	-0.13	-0.78	0.858	0.834	0.548	0.5	0.971	0.911	0.582	High	High	High	High	High	High	High	High	High	High	High	High	High	High	High	1247.7	1043.4	1339.4	948	895.8
High	P31937	3-hydroxyisobutyrate dehydrogenase, mitochondrial OS=Homo sapiens GN=HIBADH PE=1 SV=2	48	HIBADH	35.3	11	106	11	0.999908	0.941605	0.964296	0.942159	0.962917	0.938316	0.910617	0.01	0.11	0.14	0.35	0.11	0.21	0.34	1.006	1.082	1.101	1.272	1.076	1.155	1.264	High	High	High	High	High	High	High	High	High	High	High	High	High	High	High	1374	961.9	803.8	1415.9	967.3
High	Q96LD8	Sentrin-specific protease 8 OS=Homo sapiens GN=SENP8 PE=1 SV=1	11	SENP8	24.1	2	16	2	0.730999	0.43563	0.868335	0.968571	0.0502819	0.96096	0.812527	0.19	-0.17	-0.07	0.09	-0.37	0.16	-0.1	1.143	0.886	0.955	1.065	0.775	1.114	0.931	High	High	High	High	High	High	High	High	High	High	High	High	High	High	High	136.4	244.1	151.5	159.6	232.2
High	Q99986	Serine/threonine-protein kinase VRK1 OS=Homo sapiens GN=VRK1 PE=1 SV=1	69	VRK1	45.4	25	399	25	0.869945	0.438746	0.960403	0.968571	0.87799	0.999883	0.910617	0.04	0.12	-0.04	-0.08	0.08	-0.03	-0.12	1.031	1.09	0.971	0.948	1.057	0.977	0.92	High	High	High	High	High	High	High	High	High	High	High	High	High	High	High	53586.1	54013.5	54060.2	55240	53934.2
High	P24386	Rab proteins geranylgeranyltransferase component A 1 OS=Homo sapiens GN=CHM PE=1 SV=3	10	CHM	73.4	5	15	5	0.90049	0.944074	0.620362	0.922381	0.990479	0.977063	0.851766	0.08	0.12	-0.11	0.04	0.04	0.15	-0.04	1.057	1.084	0.926	1.029	1.026	1.11	0.974	High	High	High	High	High	High	High	High	High	High	High	High	High	High	High	626.1	679.1	47.9	661.8	717.5
High	O75792	Ribonuclease H2 subunit A OS=Homo sapiens GN=RNASEH2A PE=1 SV=2	68	RNASEH2A	33.4	15	123	15	0.96644	0.836716	0.958619	0.967048	0.954711	0.975133	0.958777	0.04	0.14	0.14	0.3	0.1	0.15	0.25	1.029	1.105	1.104	1.228	1.074	1.112	1.193	High	High	High	High	High	High	High	High	High	High	High	High	High	High	High	1629.6	1897.2	2310.2	1694	1953.1
High	O15514	DNA-directed RNA polymerase II subunit RPB4 OS=Homo sapiens GN=POLR2D PE=1 SV=1	56	POLR2D	16.3	6	44	6	0.000346896	0.000501613	0.083956	0.902332	0.8605	0.777989	0.975979	-0.35	-0.38	-0.45	-0.15	-0.03	0.3	0.19	0.786	0.77	0.732	0.899	0.979	1.228	1.144	High	High	High	High	High	High	High	High	High	High	High	High	High	High	High	2628.6	1338	5020.7	2066.7	1104
High	Q96L92	Sorting nexin-27 OS=Homo sapiens GN=SNX27 PE=1 SV=2	32	SNX27	61.2	12	47	12	0.874194	0.843086	0.934304	0.999955	0.587659	0.94306	0.947643	-0.07	0.15	0.01	0.21	0.22	0.2	0.28	0.952	1.109	1.005	1.155	1.165	1.149	1.213	High	High	High	High	High	High	High	High	High	High	High	High	High	High	High	724.2	1761.2	835.7	689.8	1732.3
High	O60341	Lysine-specific histone demethylase 1A OS=Homo sapiens GN=KDM1A PE=1 SV=2	57	KDM1A	92.8	33	261	33	0.977568	0.99842	0.978295	0.99851	0.976443	0.989221	0.979672	0	-0.02	0.07	0.03	-0.02	-0.05	0.03	0.999	0.986	1.053	1.02	0.987	0.969	1.021	High	High	High	High	High	High	High	High	High	High	High	High	High	High	High	15790.2	16037.5	15168.4	15773.3	15512.1
High	Q96HE7	ERO1-like protein alpha OS=Homo sapiens GN=ERO1A PE=1 SV=2	63	ERO1L; ERO1A	54.4	24	211	23	0.994883	0.956653	0.939581	0.892965	0.968592	0.974969	0.895467	-0.01	0.08	0.15	0.28	0.08	0.14	0.29	0.995	1.054	1.107	1.218	1.059	1.1	1.223	High	High	High	High	High	High	High	High	High	High	High	High	High	High	High	3069.5	3506.7	3332.6	3232.1	3490.5
High	P0CAP2	DNA-directed RNA polymerase II subunit GRINL1A OS=Homo sapiens GN=POLR2M PE=1 SV=1	10	POLR2M	41.7	2	3	2	0.973883	0.955044	0.891977	0.393315	0.935145	0.449922	0.153649	-0.08	0.14	0.26	0.7	0.21	0.44	0.77	0.949	1.098	1.194	1.624	1.157	1.361	1.711	High	High	Not Found	High	High	Not Found	High	High	Not Found	High	High	Not Found	High	High	Not Found	57.2	30.5		60	26.2
High	P78310	Coxsackievirus and adenovirus receptor OS=Homo sapiens GN=CXADR PE=1 SV=1	48	CXADR	40	14	116	14	0.710419	0.912581	0.997281	0.994195	0.605983	0.972897	0.969205	-0.13	0.05	0.03	0.01	0.19	-0.02	0.15	0.911	1.039	1.024	1.008	1.14	0.985	1.107	High	High	High	High	High	High	High	High	High	High	High	High	High	High	High	5442.4	7326	8561.6	4749.3	6845.4
High	Q567U6	Coiled-coil domain-containing protein 93 OS=Homo sapiens GN=CCDC93 PE=1 SV=2	36	CCDC93	73.2	21	68	21	0.956602	0.77949	0.96984	0.948381	0.687574	0.940517	0.893827	-0.03	0.17	0.13	0.33	0.2	0.2	0.36	0.979	1.122	1.097	1.26	1.146	1.149	1.288	High	High	High	High	High	High	High	High	High	High	High	High	High	High	High	783.7	975.1	1004.9	767.2	1049.8
High	Q9C0C9	(E3-independent) E2 ubiquitin-conjugating enzyme OS=Homo sapiens GN=UBE2O PE=1 SV=3	46	UBE2O	141.2	44	361	44	0.993866	0.964485	0.94216	0.900859	0.999725	0.95022	0.909812	0	0.04	0.13	0.27	0.04	0.14	0.27	0.997	1.026	1.092	1.202	1.029	1.1	1.205	High	High	High	High	High	High	High	High	High	High	High	High	High	High	High	5697.7	5995.8	6144.7	5838.8	5959.1
High	Q9UKF6	Cleavage and polyadenylation specificity factor subunit 3 OS=Homo sapiens GN=CPSF3 PE=1 SV=1	48	CPSF3	77.4	23	133	23	0.955314	0.999839	0.960771	0.975343	0.959978	0.999666	0.92989	0.02	-0.02	-0.04	-0.05	-0.04	-0.02	-0.07	1.014	0.989	0.974	0.963	0.976	0.989	0.95	High	High	High	High	High	High	High	High	High	High	High	High	High	High	High	13530.8	15579.3	12934.7	14483.5	15789.8
High	O15169	Axin-1 OS=Homo sapiens GN=AXIN1 PE=1 SV=2	5	AXIN1	95.6	4	4	4	0.992181	0.852138	0.0397192	0.37849	0.843985	0.994532	0.354189	0.02	-0.06	-0.37	-0.27	-0.08	0.1	-0.29	1.016	0.96	0.774	0.829	0.944	1.07	0.815	High	High	High	High	High	High	High	High	High	High	High	High	High	High	High	86.5	424.6		93	408
High	Q16611	Bcl-2 homologous antagonist/killer OS=Homo sapiens GN=BAK1 PE=1 SV=1	52	BAK1	23.4	6	31	6	0.970636	0.748197	0.666024	0.968571	0.530273	0.784233	0.973466	0.04	-0.06	0.31	0.24	-0.1	-0.07	0.21	1.026	0.96	1.244	1.185	0.936	0.953	1.155	High	High	High	High	High	High	High	High	High	High	High	High	High	High	High	1972.9	2914.4	2201	2183.2	2989.4
High	Q9H4A6	Golgi phosphoprotein 3 OS=Homo sapiens GN=GOLPH3 PE=1 SV=1	54	GOLPH3	33.8	11	104	10	0.96644	0.846389	0.92905	0.849729	0.954711	0.84659	0.862725	0.05	0.16	0.18	0.45	0.11	0.26	0.4	1.034	1.118	1.134	1.362	1.081	1.2	1.317	High	High	High	High	High	High	High	High	High	High	High	High	High	High	High	767.2	688.9	400.4	797.9	712.4
High	Q9NP92	28S ribosomal protein S30, mitochondrial OS=Homo sapiens GN=MRPS30 PE=1 SV=2	44	MRPS30	50.3	12	110	12	0.0420633	0.0537343	0.98863	0.659727	0.892279	0.28612	0.923896	0.22	0.34	0.01	0.46	0.12	0.45	0.24	1.167	1.27	1.004	1.374	1.088	1.369	1.177	High	High	High	High	High	High	High	High	High	High	High	High	High	High	High	4227.3	4541.8	2973.3	4121.5	5327.2
High	P17931	Galectin-3 OS=Homo sapiens GN=LGALS3 PE=1 SV=5	20	LGALS3	26.1	5	11	5	0.604952	0.890274	0.0428681	0.683901	0.935145	0.97507	0.167518	-0.17	-0.02	0.49	0.54	0.15	0.05	0.71	0.888	0.985	1.405	1.457	1.11	1.037	1.641	High	High	High	High	High	High	High	High	High	High	High	High	High	High	High	194.5	440.6	304.1	157.9	391.1
High	Q8NCM8	Cytoplasmic dynein 2 heavy chain 1 OS=Homo sapiens GN=DYNC2H1 PE=1 SV=4	19	DYNC2H1	492.3	58	176	59	0.994883	0.959875	0.915877	0.992101	0.982113	0.98372	0.973466	0	0.07	-0.1	0.02	0.07	0.13	0.02	1.002	1.052	0.931	1.016	1.05	1.092	1.014	High	High	High	High	High	High	High	High	High	High	High	High	High	High	High	3239.2	4531.8	1916.3	3266.8	4542.9
High	Q9ULH7	MKL/myocardin-like protein 2 OS=Homo sapiens GN=MKL2 PE=1 SV=3	19	MKL2	118.1	15	56	10	0.871265	0.985335	0.987336	0.972173	0.941619	0.972897	0.99834	0.09	0.08	0.11	0.28	-0.01	0.17	0.19	1.065	1.056	1.082	1.217	0.991	1.125	1.142	High	High	High	High	High	High	High	High	High	High	High	High	High	High	High	807.3	1023.6	495.2	859.1	1090.7
High	Q8TBZ6	tRNA methyltransferase 10 homolog A OS=Homo sapiens GN=TRMT10A PE=1 SV=1	26	TRMT10A	39.7	6	25	6	0.890293	0.994565	0.997015	0.363879	0.935145	0.0741928	0.116043	-0.1	0.04	0.09	0.65	0.15	0.56	0.76	0.93	1.031	1.066	1.573	1.108	1.475	1.69	High	High	High	High	High	High	High	High	High	High	High	High	High	High	High	59.9	243.3	395.2	55.6	273.6
High	Q99470	Stromal cell-derived factor 2 OS=Homo sapiens GN=SDF2 PE=1 SV=2	13	SDF2	23	2	10	2	0.977568	0.381016	0.914085	0.953552	0.376396	0.999883	0.895467	-0.06	0.33	0.22	0.31	0.38	0.09	0.36	0.962	1.254	1.163	1.238	1.304	1.064	1.287	High	High	High	High	High	High	High	High	High	High	High	High	High	High	High	137.5	60.4	100.1	132.3	71.4
High	P38117	Electron transfer flavoprotein subunit beta OS=Homo sapiens GN=ETFB PE=1 SV=3	62	ETFB	27.8	17	286	17	0.920901	0.956653	0.89962	0.787084	0.958127	0.928452	0.879632	0.06	0.05	0.19	0.37	-0.01	0.18	0.32	1.039	1.034	1.139	1.295	0.995	1.137	1.246	High	High	High	High	High	High	High	High	High	High	High	High	High	High	High	5210.1	5631.6	4971.1	5474.9	5853.5
High	P12931	Proto-oncogene tyrosine-protein kinase Src OS=Homo sapiens GN=SRC PE=1 SV=3	25	SRC	59.8	10	71	6	0.017093	0.49376	0.977711	0.988894	0.791632	0.999883	0.790579	-0.28	-0.11	0.06	0.16	0.17	0.11	0.44	0.825	0.928	1.04	1.121	1.125	1.078	1.359	High	High	High	High	High	High	High	High	High	High	High	High	High	High	High	687.2	131.3	553.3	567	106.4
High	Q5VWJ9	Sorting nexin-30 OS=Homo sapiens GN=SNX30 PE=1 SV=1	20	SNX30	49.6	8	33	9	0.945164	0.999839	0.978561	0.990091	0.973951	0.999883	0.998241	0.05	0.06	0.12	0.23	0.01	0.11	0.18	1.038	1.044	1.089	1.175	1.006	1.079	1.131	High	High	High	High	High	High	High	High	High	High	High	High	High	High	High	443.9	1480.1	504.1	476.6	1527.5
High	Q9P219	Protein Daple OS=Homo sapiens GN=CCDC88C PE=1 SV=3	3	CCDC88C	228.1	7	18	5	0.988213	0.955385	0.792583	0.993685	0.982113	0.914751	0.973728	-0.02	0	0.26	0.21	0.02	-0.05	0.22	0.989	1.003	1.197	1.155	1.014	0.965	1.167	High	High	High	High	High	High	High	High	High	High	High	High	High	High	High	181.5	321.2	152.1	179.6	322.8
High	P48651	Phosphatidylserine synthase 1 OS=Homo sapiens GN=PTDSS1 PE=1 SV=1	4	PTDSS1	55.5	2	9	2	0.956211	0.535553	0.198976	0.565578	0.843985	0.957062	0.63831	-0.04	-0.1	-0.22	-0.18	-0.07	0.04	-0.14	0.973	0.93	0.861	0.885	0.956	1.028	0.909	High	High	High	High	High	High	High	High	High	High	High	High	High	High	High	571	360.8	683.5	580.5	351.2
High	Q9UKK9	ADP-sugar pyrophosphatase OS=Homo sapiens GN=NUDT5 PE=1 SV=1	63	NUDT5	24.3	16	184	16	0.941164	0.994486	0.94216	0.857605	0.935145	0.920434	0.902749	0.05	0.04	0.12	0.33	-0.01	0.21	0.28	1.037	1.027	1.087	1.255	0.99	1.155	1.21	High	High	High	High	High	High	High	High	High	High	High	High	High	High	High	3711.2	3083.2	3645.3	3890.2	3198.1
High	O75319	RNA/RNP complex-1-interacting phosphatase OS=Homo sapiens GN=DUSP11 PE=1 SV=1	27	DUSP11	38.9	6	33	6	0.993866	0.513203	0.988068	0.999955	0.453229	0.963066	0.983408	0.02	-0.09	0.1	0.15	-0.11	0.05	0.13	1.012	0.941	1.072	1.109	0.93	1.035	1.096	High	High	High	High	High	High	High	High	High	High	High	High	High	High	High	2055.9	2590.1	1696.6	2079.9	2394.8
High	Q9H3R5	Centromere protein H OS=Homo sapiens GN=CENPH PE=1 SV=1	42	CENPH	28.5	9	25	9	0.266527	0.97351	0.68204	0.743586	0.530941	0.622495	0.864282	-0.18	0.03	-0.15	-0.25	0.2	-0.1	-0.07	0.885	1.019	0.903	0.843	1.152	0.934	0.953	High	High	High	High	High	High	High	High	High	High	High	High	High	High	High	2431.5	915.3	2418.4	2374.1	799.8
High	Q9C0B5	Palmitoyltransferase ZDHHC5 OS=Homo sapiens GN=ZDHHC5 PE=1 SV=2	17	ZDHHC5	77.5	7	23	7	0.693955	0.83107	0.328414	0.450906	0.991555	0.655111	0.487817	-0.1	-0.03	-0.22	-0.31	0.07	-0.09	-0.21	0.932	0.979	0.859	0.805	1.05	0.936	0.863	High	High	High	High	High	High	High	High	High	High	High	High	High	High	High	1805.1	1788.3	2308.9	1683.1	1792.3
High	Q8N128	Protein FAM177A1 OS=Homo sapiens GN=FAM177A1 PE=1 SV=1	15	FAM177A1	23.7	3	11	3	1.26078e-15	0.908567	0.0129403	0.92331	1.40688e-10	0.454122	0.000872616	1.09	0.14	0.58	0.36	-0.95	-0.22	-0.73	2.133	1.102	1.495	1.284	0.517	0.859	0.602	High	High	High	High	High	High	High	High	High	High	High	High	High	High	High	100.3		200.4	233.9
High	O14730	Serine/threonine-protein kinase RIO3 OS=Homo sapiens GN=RIOK3 PE=1 SV=2	26	RIOK3	59.1	9	35	9	0.962739	0.861552	0.465414	0.799254	0.955027	0.982405	0.839138	-0.03	-0.03	-0.16	-0.08	0.01	0.08	-0.04	0.976	0.98	0.898	0.948	1.004	1.056	0.972	High	High	High	High	High	High	High	High	High	High	High	High	High	High	High	847	1109.7	1385.1	665.5	1181.9
High	Q32P41	tRNA (guanine(37)-N1)-methyltransferase OS=Homo sapiens GN=TRMT5 PE=1 SV=2	36	TRMT5	58.2	17	91	17	0.977568	0.960647	0.990256	0.996	0.935145	0.98695	0.983408	0.03	0.03	0.11	0.18	0	0.08	0.15	1.021	1.019	1.077	1.135	0.998	1.054	1.112	High	High	High	High	High	High	High	High	High	High	High	High	High	High	High	1872.5	1549.8	1225	1852.7	1582.3
High	O75478	Transcriptional adapter 2-alpha OS=Homo sapiens GN=TADA2A PE=1 SV=3	14	TADA2A	51.5	4	6	4	0.954633	0.505926	0.94216	0.853846	0.807006	0.932069	0.916882	-0.06	-0.16	0	-0.06	-0.1	-0.06	0	0.957	0.894	0.997	0.96	0.934	0.963	1.003	High	High	High	High	High	High	High	High	High	High	High	High	High	High	High	503.4	169	115.1	489.1	161.7
High	Q92574	Hamartin OS=Homo sapiens GN=TSC1 PE=1 SV=2	11	TSC1	129.7	9	39	8	1.26078e-15	0.999839	0.00243401	0.836254	1.41561e-15	0.563046	1.58276e-05	1.36	0.05	0.7	0.45	-1.31	-0.25	-0.92	2.571	1.035	1.619	1.364	0.403	0.842	0.53	High	High	High	High	High	High	High	High	High	High	High	High	High	High	High	88.5	166.5	94.3	94.8	428
High	Q5VWN6	Protein FAM208B OS=Homo sapiens GN=FAM208B PE=1 SV=1	7	FAM208B	268.7	13	26	13	0.898094	0.890274	0.787508	0.647128	0.999725	0.780096	0.810784	-0.07	-0.02	-0.06	-0.13	0.05	-0.07	-0.06	0.953	0.989	0.957	0.913	1.038	0.954	0.958	High	High	High	High	High	High	High	High	High	High	High	High	High	High	High	1379.9	684.9	347.8	1286.5	721.5
High	Q13206	Probable ATP-dependent RNA helicase DDX10 OS=Homo sapiens GN=DDX10 PE=1 SV=2	50	DDX10	100.8	37	336	37	0.994883	0.993854	0.969965	0.980253	0.994206	0.89342	0.958777	-0.02	-0.03	0.08	-0.05	-0.01	-0.13	-0.03	0.987	0.983	1.057	0.968	0.996	0.916	0.981	High	High	High	High	High	High	High	High	High	High	High	High	High	High	High	37696.8	32676.5	38259.7	37197.9	31993.9
High	Q07617	Sperm-associated antigen 1 OS=Homo sapiens GN=SPAG1 PE=1 SV=3	8	SPAG1	103.6	4	13	4	0.933923	0.95574	0.814148	0.988416	0.83662	0.934258	0.975979	0.11	0	0.28	0.23	-0.12	-0.05	0.12	1.081	0.997	1.211	1.172	0.922	0.968	1.085	High	High	High	High	High	High	High	High	High	High	High	High	High	High	High	38.4	216.7		43.7	222.6
High	Q9UM54	Unconventional myosin-VI OS=Homo sapiens GN=MYO6 PE=1 SV=4	36	MYO6	149.6	44	209	44	0.977568	0.180117	0.826668	0.897721	0.506031	0.999883	0.916882	0.02	0.23	0.23	0.27	0.21	0.04	0.25	1.012	1.172	1.176	1.207	1.158	1.027	1.193	High	High	High	High	High	High	High	High	High	High	High	High	High	High	High	9055.6	6580.8	6141.3	9141.6	6667.6
High	Q9NRH1	Yae1 domain-containing protein 1 OS=Homo sapiens GN=YAE1D1 PE=2 SV=1	11	YAE1D1	25.3	2	4	2	0.941164	0.867838	0.94216	0.864783	0.684454	0.89342	0.916882	0.11	-0.07	0.19	0.44	-0.18	0.26	0.33	1.08	0.951	1.139	1.36	0.881	1.194	1.259	High	High	Not Found	High	High	Not Found	High	High	Not Found	High	High	Not Found	High	High	Not Found	62.3	51.4		63.8	58.6
High	Q9UG56	Phosphatidylserine decarboxylase proenzyme, mitochondrial OS=Homo sapiens GN=PISD PE=2 SV=4	5	PISD	46.6	2	16	2	0.959523	0.210453	0.664103	0.793152	0.579154	0.948971	0.846254	0.06	0.32	0.3	0.48	0.27	0.18	0.42	1.039	1.252	1.227	1.392	1.205	1.134	1.339	High	High	High	High	High	High	High	High	High	High	High	High	High	High	High	296.8	275.6	216.8	275	338.1
High	P16402	Histone H1.3 OS=Homo sapiens GN=HIST1H1D PE=1 SV=2	49	HIST1H1D	22.3	25	992	7	0.945164	0.876842	0.000246883	0.231753	0.752948	0.816228	0.129331	-0.07	0.05	0.83	0.66	0.12	-0.16	0.73	0.952	1.033	1.773	1.584	1.085	0.893	1.663	High	High	High	High	High	High	High	High	High	High	High	High	High	High	High	11600.9	16524.9	16345	11044.9	14782.2
High	Q9GZY8	Mitochondrial fission factor OS=Homo sapiens GN=MFF PE=1 SV=1	29	MFF	38.4	5	19	5	0.981079	0.886152	0.979836	0.996	0.968345	0.989221	0.984517	-0.01	-0.02	0.06	0.19	0	0.13	0.21	0.991	0.988	1.045	1.143	0.997	1.094	1.154	High	High	High	High	High	High	High	High	High	High	High	High	High	High	High	298.3	563.9	675.8	290.7	604.1
High	Q99447	Ethanolamine-phosphate cytidylyltransferase OS=Homo sapiens GN=PCYT2 PE=1 SV=1	34	PCYT2	43.8	11	22	11	0.93888	0.627913	0.83242	0.902902	0.935145	0.977063	0.923896	0.07	0.21	0.24	0.39	0.14	0.15	0.31	1.052	1.156	1.179	1.307	1.099	1.108	1.242	High	High	High	High	High	High	High	High	High	High	High	High	High	High	High	393	348.7	431.6	459.5	315.9
High	P20226	TATA-box-binding protein OS=Homo sapiens GN=TBP PE=1 SV=2	22	TBP	37.7	7	70	7	0.922323	0.660189	0.98863	0.979451	0.208559	0.85767	0.918346	0.05	-0.13	0.05	-0.05	-0.18	-0.1	-0.1	1.039	0.916	1.036	0.967	0.882	0.934	0.931	High	High	High	High	High	High	High	High	High	High	High	High	High	High	High	5205.2	5154.8	5284.1	5512.9	5170.8
High	Q9H910	Hematological and neurological expressed 1-like protein OS=Homo sapiens GN=HN1L PE=1 SV=1	74	HN1L; JPT2	20.1	11	104	11	0.941164	0.965462	0.935023	0.893319	0.982113	0.856438	0.892159	0.05	0.09	0.18	0.43	0.03	0.24	0.37	1.039	1.062	1.135	1.345	1.023	1.184	1.295	High	High	High	High	High	High	High	High	High	High	High	High	High	High	High	1568	1216	1406.1	1568.7	1264.2
High	P22681	E3 ubiquitin-protein ligase CBL OS=Homo sapiens GN=CBL PE=1 SV=2	22	CBL	99.6	15	36	11	0.993866	0.914899	0.975331	0.968571	0.937528	0.899698	0.930567	0	0.13	0.06	0.3	0.13	0.24	0.3	1.001	1.092	1.042	1.23	1.092	1.18	1.229	High	High	High	High	High	High	High	High	High	High	High	High	High	High	High	553.3	836.7	723.1	553.7	1005.4
High	O75529	TAF5-like RNA polymerase II p300/CBP-associated factor-associated factor 65 kDa subunit 5L OS=Homo sapiens GN=TAF5L PE=1 SV=1	20	TAF5L	66.1	7	29	7	0.829132	0.950173	0.915877	0.985708	0.605983	0.975015	0.911173	0.11	0.01	0	0.15	-0.1	0.16	0.04	1.083	1.009	0.998	1.113	0.932	1.115	1.028	High	High	High	High	High	High	High	High	High	High	High	High	High	High	High	751.2	701.5	279.2	864	751
High	O43920	NADH dehydrogenase [ubiquinone] iron-sulfur protein 5 OS=Homo sapiens GN=NDUFS5 PE=1 SV=3	57	NDUFS5	12.5	6	52	6	0.809805	0.284348	0.914085	0.911565	0.578844	0.89342	0.925206	-0.1	-0.2	-0.12	-0.19	-0.1	-0.07	-0.08	0.93	0.87	0.922	0.878	0.935	0.952	0.943	High	High	High	High	High	High	High	High	High	High	High	High	High	High	High	5000.6	5708.2	5719.6	4849.5	5046.7
High	Q9Y2W6	Tudor and KH domain-containing protein OS=Homo sapiens GN=TDRKH PE=1 SV=2	20	TDRKH	62	10	19	10	0.983248	0.574058	0.757372	0.968571	0.695094	0.941567	0.972679	-0.02	0.23	-0.09	0.09	0.25	0.18	0.11	0.987	1.171	0.94	1.067	1.186	1.135	1.081	High	High	High	High	High	High	High	High	High	High	High	High	High	High	High	317.6	288.6	1038.1	265.9	305.7
High	Q12948	Forkhead box protein C1 OS=Homo sapiens GN=FOXC1 PE=1 SV=3	36	FOXC1	56.8	12	51	12	0.992181	0.98082	0.883726	0.998355	0.988789	0.693809	0.998241	-0.01	0.03	0.22	0.13	0.04	-0.09	0.14	0.996	1.024	1.168	1.098	1.028	0.94	1.103	High	High	High	High	High	High	High	High	High	High	High	High	High	High	High	2219.9	2675.1	1679.9	2216.6	2663
High	Q9H814	Phosphorylated adapter RNA export protein OS=Homo sapiens GN=PHAX PE=1 SV=1	44	PHAX	44.4	14	51	14	0.760739	0.955044	0.960771	0.940818	0.898045	0.915478	0.744091	-0.11	0.02	0.15	0.36	0.13	0.21	0.46	0.927	1.011	1.106	1.279	1.091	1.157	1.38	High	High	High	High	High	High	High	High	High	High	High	High	High	High	High	1332.6	681.3	1244.6	1231.3	652.9
High	P27824	Calnexin OS=Homo sapiens GN=CANX PE=1 SV=2	70	CANX	67.5	56	1366	55	0.945164	0.355246	0.738551	0.653003	0.735928	0.456856	0.7018	0.02	0.14	0.27	0.46	0.12	0.2	0.44	1.014	1.1	1.203	1.378	1.085	1.145	1.359	High	High	High	High	High	High	High	High	High	High	High	High	High	High	High	16526.6	14583.4	13849.2	16033.3	15047.1
High	O75787	Renin receptor OS=Homo sapiens GN=ATP6AP2 PE=1 SV=2	36	ATP6AP2	39	9	39	9	0.710624	0.159173	0.850935	0.930933	0.00819478	0.309147	0.775279	0.12	-0.2	0.24	0.04	-0.31	-0.2	-0.08	1.085	0.872	1.179	1.028	0.804	0.872	0.948	High	High	High	High	High	High	High	High	High	High	High	High	High	High	High	952.5	980.6	1002.6	1117.1	998.1
High	P04843	Dolichyl-diphosphooligosaccharide--protein glycosyltransferase subunit 1 OS=Homo sapiens GN=RPN1 PE=1 SV=1	71	RPN1	68.5	39	574	39	0.966466	0.979995	0.000107046	0.0131852	0.991555	0.95022	0.00607873	-0.05	-0.04	-0.8	-0.9	0.02	-0.09	-0.85	0.965	0.976	0.574	0.537	1.011	0.936	0.557	High	High	High	High	High	High	High	High	High	High	High	High	High	High	High	53251.2	55418.7	47940.7	51304.7	53471.5
High	Q9P2D3	HEAT repeat-containing protein 5B OS=Homo sapiens GN=HEATR5B PE=1 SV=2	8	HEATR5B	224.2	11	28	11	0.934572	0.494309	0.853678	0.946796	0.934601	0.999883	0.967484	0.08	0.24	0.23	0.33	0.16	0.09	0.24	1.06	1.18	1.176	1.253	1.114	1.065	1.182	High	High	High	High	High	High	High	High	High	High	High	High	High	High	High	482.3	298.6	103.4	524	316.4
High	Q92747	Actin-related protein 2/3 complex subunit 1A OS=Homo sapiens GN=ARPC1A PE=1 SV=2	42	ARPC1A	41.5	15	88	14	0.724656	0.188028	0.960771	0.985708	0.526236	0.85767	0.990533	-0.13	-0.25	0.1	-0.03	-0.12	-0.13	0.09	0.916	0.842	1.071	0.976	0.92	0.912	1.066	High	High	High	High	High	High	High	High	High	High	High	High	High	High	High	5857.6	6943.7	6683	5668.7	6200
High	P62256	Ubiquitin-conjugating enzyme E2 H OS=Homo sapiens GN=UBE2H PE=1 SV=1	22	UBE2H	20.6	4	21	4	0.672138	0.880429	0.988068	0.990091	0.968592	0.974598	0.895467	-0.12	-0.02	0.07	0.23	0.1	0.16	0.36	0.919	0.986	1.053	1.176	1.073	1.117	1.28	High	High	High	High	High	High	High	High	High	High	High	High	High	High	High	92.1	820.2	691.3	84	814.1
High	Q86U90	YrdC domain-containing protein, mitochondrial OS=Homo sapiens GN=YRDC PE=1 SV=1	24	YRDC	29.3	6	75	6	0.010743	0.956653	0.942557	0.996	0.124387	0.954847	0.823745	0.28	0.09	0.16	0.2	-0.18	0.04	-0.07	1.211	1.068	1.118	1.15	0.882	1.029	0.95	High	High	High	High	High	High	High	High	High	High	High	High	High	High	High	1372.2	1551.4	1412.9	1822	1798.8
High	Q96P48	Arf-GAP with Rho-GAP domain, ANK repeat and PH domain-containing protein 1 OS=Homo sapiens GN=ARAP1 PE=1 SV=3	8	ARAP1	162.1	7	16	7	0.980841	0.992441	0.876632	0.99153	0.988777	0.931523	0.979778	-0.05	0.03	-0.08	0.15	0.08	0.23	0.2	0.968	1.024	0.945	1.112	1.058	1.176	1.148	High	High	High	High	High	High	High	High	High	High	High	High	High	High	High	73.9	90.1	491.1	41.4	87.2
High	Q9GZT8	NIF3-like protein 1 OS=Homo sapiens GN=NIF3L1 PE=1 SV=2	46	NIF3L1	41.9	14	115	14	0.0567428	0.887165	0.939581	0.937162	0.520642	0.954967	0.980413	0.23	0.13	0.18	0.36	-0.1	0.18	0.13	1.173	1.094	1.132	1.285	0.933	1.135	1.095	High	High	High	High	High	High	High	High	High	High	High	High	High	High	High	1717.1	1893.3	1189.6	2014.1	2324.3
High	Q8NBJ7	Sulfatase-modifying factor 2 OS=Homo sapiens GN=SUMF2 PE=1 SV=2	36	SUMF2	33.8	11	74	11	0.442589	0.942574	0.94216	0.957484	0.844773	0.970505	0.983408	0.17	0.12	0.16	0.33	-0.05	0.17	0.16	1.123	1.083	1.118	1.254	0.965	1.122	1.116	High	High	High	High	High	High	High	High	High	High	High	High	High	High	High	847.9	1159.1	707.6	965.7	1301.5
High	O94768	Serine/threonine-protein kinase 17B OS=Homo sapiens GN=STK17B PE=1 SV=1	11	STK17B	42.3	3	10	3	0.977568	0.8793	0.718992	0.947705	0.873459	0.974871	0.897402	-0.04	0.16	0.28	0.32	0.19	0.03	0.35	0.974	1.115	1.217	1.244	1.144	1.023	1.278	High	High	High	High	High	High	High	High	High	High	High	High	High	High	High	159.8	214.8	18.6	147.6	209.2
High	Q7L099	Protein RUFY3 OS=Homo sapiens GN=RUFY3 PE=1 SV=1	7	RUFY3	52.9	3	12	3	0.994414	0.8671	0.999984	0.971431	0.918634	0.948971	0.94044	-0.02	0.16	0.09	0.27	0.18	0.18	0.29	0.986	1.12	1.061	1.202	1.136	1.134	1.219	High	High	High	High	High	High	High	High	High	High	High	High	High	High	High	107.3	417.4	133.2	93.7	411.6
High	Q96EK5	KIF1-binding protein OS=Homo sapiens GN=KIF1BP PE=1 SV=1	51	KIAA1279; KIF1BP	71.8	22	166	21	0.945164	0.97351	0.889255	0.999955	0.968345	0.95022	0.968922	0.04	0.04	-0.14	0.03	0	0.17	0	1.026	1.025	0.908	1.022	1	1.126	0.997	High	High	High	High	High	High	High	High	High	High	High	High	High	High	High	3716.4	5372.7	5485.5	4256.5	5510.9
High	Q9NZN5	Rho guanine nucleotide exchange factor 12 OS=Homo sapiens GN=ARHGEF12 PE=1 SV=1	12	ARHGEF12	173.1	12	39	12	0.693955	0.955044	0.990256	0.975343	0.587659	0.972897	0.964435	-0.11	0.11	0.08	0.14	0.22	0.06	0.25	0.925	1.078	1.054	1.101	1.166	1.044	1.191	High	High	High	High	High	High	High	High	High	High	High	High	High	High	High	594.8	176.3	556.6	582.8	163
High	Q9NUQ9	Protein FAM49B OS=Homo sapiens GN=FAM49B PE=1 SV=1	60	FAM49B	36.7	17	186	16	0.941164	0.803664	0.913063	0.841919	0.959277	0.970262	0.895467	0.05	0.15	0.19	0.34	0.09	0.15	0.29	1.038	1.107	1.138	1.267	1.067	1.113	1.22	High	High	High	High	High	High	High	High	High	High	High	High	High	High	High	3249.9	3174.8	3298.8	3374	3389.3
High	Q9Y6N7	Roundabout homolog 1 OS=Homo sapiens GN=ROBO1 PE=1 SV=1	7	ROBO1	180.8	8	21	8	2.05772e-09	0.992913	0.948256	0.872759	2.38192e-07	0.389187	0.000506576	0.61	0.05	0.15	-0.01	-0.56	-0.17	-0.62	1.523	1.035	1.112	0.99	0.68	0.891	0.65	High	High	High	High	High	High	High	High	High	High	High	High	High	High	High	563.4	438.6	908.3	981.2	434.7
High	Q13164	Mitogen-activated protein kinase 7 OS=Homo sapiens GN=MAPK7 PE=1 SV=2	11	MAPK7	88.3	6	16	6	0.982636	0.941605	0.915745	0.989208	0.935145	0.949687	0.97691	0.02	-0.01	-0.02	0.15	-0.04	0.17	0.13	1.017	0.99	0.985	1.112	0.973	1.128	1.093	High	High	High	High	High	High	High	High	High	High	High	High	High	High	High	133.9	223	224.3	129.3	228.7
High	Q13615	Myotubularin-related protein 3 OS=Homo sapiens GN=MTMR3 PE=1 SV=3	4	MTMR3	133.5	5	11	5	4.76516e-07	0.96109	0.627622	0.99153	2.91221e-05	0.853841	0.159348	0.58	0.02	0.31	0.21	-0.56	-0.1	-0.36	1.492	1.013	1.238	1.159	0.679	0.936	0.777	High	High	High	High	High	High	High	High	High	High	High	High	High	High	High	406.4	255.4	212.3	488.8	381.2
High	P55011	Solute carrier family 12 member 2 OS=Homo sapiens GN=SLC12A2 PE=1 SV=1	19	SLC12A2	131.4	18	102	17	0.395041	0.852138	0.987336	0.989208	0.0762798	0.841278	0.970957	-0.16	0.14	0.08	0.04	0.3	-0.04	0.2	0.894	1.102	1.058	1.03	1.232	0.974	1.152	High	High	High	High	High	High	High	High	High	High	High	High	High	High	High	3076.7	2327.6	2813.5	2744.3	2239.7
High	O95363	Phenylalanine--tRNA ligase, mitochondrial OS=Homo sapiens GN=FARS2 PE=1 SV=1	13	FARS2	52.3	6	12	6	0.932477	0.203028	0.866393	0.924093	0.700262	0.977063	0.947643	0.09	0.33	0.23	0.36	0.24	0.13	0.28	1.061	1.257	1.172	1.285	1.184	1.096	1.211	High	High	High	High	High	High	High	High	High	High	High	High	High	High	High	323.3	275.1	211.5	343.2	360
High	Q9NX07	tRNA selenocysteine 1-associated protein 1 OS=Homo sapiens GN=TRNAU1AP PE=1 SV=1	13	TRNAU1AP	32.5	3	9	3	0.97291	0.932647	0.898631	0.968571	0.985325	0.999152	0.965057	0.04	0.13	0.21	0.29	0.08	0.07	0.24	1.03	1.092	1.159	1.22	1.06	1.052	1.185	High	High	High	High	High	High	High	High	High	High	High	High	High	High	High	200.8	260.7	247	220.7	240.1
High	O14874	[3-methyl-2-oxobutanoate dehydrogenase [lipoamide]] kinase, mitochondrial OS=Homo sapiens GN=BCKDK PE=1 SV=2	24	BCKDK	46.3	6	48	6	0.948002	0.211553	0.104355	0.151519	0.408687	0.456856	0.0719277	-0.04	-0.16	-0.29	-0.44	-0.12	-0.16	-0.4	0.974	0.898	0.819	0.735	0.922	0.898	0.755	High	High	High	High	High	High	High	High	High	High	High	High	High	High	High	2472.7	1841.4	1444.2	2483.8	1554.6
High	Q9BQS8	FYVE and coiled-coil domain-containing protein 1 OS=Homo sapiens GN=FYCO1 PE=1 SV=3	5	FYCO1	166.9	8	18	9	0.881833	0.722512	0.869582	0.916489	0.991555	0.974871	0.969448	0.13	0.21	0.23	0.37	0.08	0.14	0.24	1.094	1.156	1.174	1.29	1.057	1.099	1.179	High	High	High	High	High	High	High	High	High	High	High	High	High	High	High	603.5	53.3		631.6	61
High	Q9BUE0	Mediator of RNA polymerase II transcription subunit 18 OS=Homo sapiens GN=MED18 PE=1 SV=1	21	MED18	23.6	3	7	3	0.935684	0.293037	0.958885	0.917939	0.779552	0.932069	0.963058	-0.08	-0.18	0.03	0.02	-0.1	-0.01	0.1	0.948	0.884	1.023	1.013	0.933	0.99	1.068	High	High	High	High	High	High	High	High	High	High	High	High	High	High	High	296.8	259.4	678.5	281.4	240
High	Q8WUR7	UPF0235 protein C15orf40 OS=Homo sapiens GN=C15orf40 PE=1 SV=2	29	C15orf40	16.3	4	18	4	0.951972	0.992913	0.882471	0.907379	0.935145	0.98399	0.775888	-0.1	0.07	0.24	0.37	0.17	0.13	0.47	0.935	1.05	1.184	1.294	1.123	1.093	1.384	High	High	High	High	High	High	High	High	High	High	High	High	High	High	High		118.1	77.2		112.6
High	O75367	Core histone macro-H2A.1 OS=Homo sapiens GN=H2AFY PE=1 SV=4	73	H2AFY	39.6	37	1023	26	0.977568	0.97351	0.98734	0.897721	0.95508	0.649016	0.892159	-0.05	0	0	-0.21	0.05	-0.21	-0.16	0.969	1.003	1.002	0.867	1.035	0.865	0.894	High	High	High	High	High	High	High	High	High	High	High	High	High	High	High	72031.5	77870.8	84333.9	70812.8	75463.6
High	Q99714	3-hydroxyacyl-CoA dehydrogenase type-2 OS=Homo sapiens GN=HSD17B10 PE=1 SV=3	84	HSD17B10	26.9	18	584	18	0.817314	0.551124	0.939581	0.968571	0.999725	0.692115	0.991792	0.09	0.12	-0.08	0.14	0.03	0.23	0.05	1.064	1.084	0.943	1.103	1.018	1.17	1.036	High	High	High	High	High	High	High	High	High	High	High	High	High	High	High	9012.4	7490.8	9454.2	9591.4	8128.7
High	Q13136	Liprin-alpha-1 OS=Homo sapiens GN=PPFIA1 PE=1 SV=1	36	PPFIA1	135.7	38	160	37	0.980841	0.874937	0.914085	0.872759	0.946692	0.960551	0.892224	0.01	0.11	0.17	0.31	0.1	0.14	0.3	1.008	1.078	1.125	1.241	1.07	1.103	1.231	High	High	High	High	High	High	High	High	High	High	High	High	High	High	High	3909.4	4283.3	5103.1	3940.7	4637.6
High	Q10469	Alpha-1,6-mannosyl-glycoprotein 2-beta-N-acetylglucosaminyltransferase OS=Homo sapiens GN=MGAT2 PE=1 SV=1	6	MGAT2	51.5	3	19	3	0.595549	0.441011	0.699344	0.379618	0.968592	0.508067	0.727783	-0.13	-0.12	-0.09	-0.23	0.01	-0.14	-0.09	0.911	0.918	0.942	0.855	1.008	0.908	0.939	High	High	High	High	High	High	High	High	High	High	High	High	High	High	High	794	865.4	681.1	768.8	774.1
High	Q9UL03	Integrator complex subunit 6 OS=Homo sapiens GN=INTS6 PE=1 SV=1	28	INTS6	100.3	17	78	15	0.990936	0.619277	0.619674	0.783253	0.667138	0.863352	0.610242	0	-0.07	-0.16	-0.18	-0.07	-0.02	-0.18	0.998	0.952	0.893	0.881	0.954	0.987	0.883	High	High	High	High	High	High	High	High	High	High	High	High	High	High	High	1850.8	2021.8	2419.2	1822.3	2017.8
High	O95825	Quinone oxidoreductase-like protein 1 OS=Homo sapiens GN=CRYZL1 PE=1 SV=2	52	CRYZL1	38.7	12	66	12	0.980841	0.859103	0.914085	0.905533	0.94512	0.954113	0.895467	0.03	0.15	0.19	0.39	0.12	0.19	0.35	1.024	1.112	1.144	1.308	1.086	1.144	1.277	High	High	High	High	High	High	High	High	High	High	High	High	High	High	High	677.4	297.2	720.6	676.5	329.3
High	Q6P1S2	Protein C3orf33 OS=Homo sapiens GN=C3orf33 PE=1 SV=2	7	C3orf33	33.7	1	1	2	0.826653	0.941605	0.980087	0.872759	0.646081	0.848521	0.674261	0.13	0	0.06	-0.03	-0.12	-0.09	-0.15	1.091	1.003	1.043	0.98	0.919	0.94	0.898	High	Not Found	Not Found	High	Not Found	Not Found	High	Not Found	Not Found	High	Not Found	Not Found	High	Not Found	Not Found	112.2	1026		124.7	1099.4
High	Q96H79	Zinc finger CCCH-type antiviral protein 1-like OS=Homo sapiens GN=ZC3HAV1L PE=1 SV=2	64	ZC3HAV1L	32.9	11	72	11	2.90361e-10	0.973326	0.817829	0.979451	6.42016e-07	0.941172	0.106301	0.6	0.03	0.24	0.27	-0.56	0.03	-0.33	1.513	1.023	1.181	1.205	0.676	1.02	0.796	High	High	High	High	High	High	High	High	High	High	High	High	High	High	High	667.8	686.5	561.4	719.2	1038.4
High	O75569	Interferon-inducible double-stranded RNA-dependent protein kinase activator A OS=Homo sapiens GN=PRKRA PE=1 SV=1	50	PRKRA	34.4	13	172	13	0.395022	0.806788	0.978561	0.989208	0.152394	0.941988	0.95725	-0.19	0.07	0.07	-0.01	0.25	-0.08	0.17	0.878	1.047	1.05	0.99	1.192	0.943	1.128	High	High	High	High	High	High	High	High	High	High	High	High	High	High	High	9958.9	9459.7	9521.8	8742.4	8262.9
High	Q8TAV0	Protein FAM76A OS=Homo sapiens GN=FAM76A PE=2 SV=1	30	FAM76A	35	11	45	10	0.999908	0.97024	0.985563	0.968571	0.985668	0.999806	0.963958	0	0.07	0.06	0.17	0.07	0.11	0.17	0.999	1.047	1.044	1.123	1.048	1.076	1.124	High	High	High	High	High	High	High	High	High	High	High	High	High	High	High	2551.1	3531.9	3576.7	2611.6	3519.7
High	Q8IZ52	Chondroitin sulfate synthase 2 OS=Homo sapiens GN=CHPF PE=1 SV=2	9	CHPF	85.4	5	9	5	0.78292	0.571407	0.800311	0.978647	0.980307	0.93109	0.930761	-0.17	-0.15	-0.1	0.12	0.02	0.22	0.3	0.886	0.9	0.934	1.087	1.016	1.164	1.227	High	High	High	High	High	High	High	High	High	High	High	High	High	High	High	176.1	104.3	155.7	155.5	100.2
High	O60869	Endothelial differentiation-related factor 1 OS=Homo sapiens GN=EDF1 PE=1 SV=1	58	EDF1	16.4	14	160	14	0.059956	0.252089	0.949043	0.96457	0.973331	0.932069	0.97691	-0.22	-0.21	-0.05	-0.1	0.01	-0.05	0.12	0.859	0.867	0.963	0.933	1.009	0.969	1.087	High	High	High	High	High	High	High	High	High	High	High	High	High	High	High	4880.9	6620.1	4492.5	3831.9	5907.3
High	Q7Z3T8	Zinc finger FYVE domain-containing protein 16 OS=Homo sapiens GN=ZFYVE16 PE=1 SV=3	16	ZFYVE16	168.8	18	76	18	0.934072	0.694689	0.993525	0.923844	0.935145	0.80397	0.925528	0.07	0.2	0.08	0.38	0.13	0.29	0.31	1.05	1.146	1.059	1.298	1.092	1.225	1.236	High	High	High	High	High	High	High	High	High	High	High	High	High	High	High	815.3	813.3	553.9	855.8	957.7
High	A6NHR9	Structural maintenance of chromosomes flexible hinge domain-containing protein 1 OS=Homo sapiens GN=SMCHD1 PE=1 SV=2	47	SMCHD1	226.2	78	464	77	0.816415	0.843086	0.95502	0.996032	0.999725	0.977063	0.964435	0.05	0.06	0.11	0.04	0	-0.07	-0.01	1.038	1.041	1.076	1.028	1.003	0.956	0.99	High	High	High	High	High	High	High	High	High	High	High	High	High	High	High	40329.4	39474.4	33879.7	41874.5	41927.6
High	Q9UQB8	Brain-specific angiogenesis inhibitor 1-associated protein 2 OS=Homo sapiens GN=BAIAP2 PE=1 SV=1	41	BAIAP2	60.8	20	87	20	0.980841	0.281906	0.664103	0.955783	0.32431	0.989221	0.901666	0.02	0.26	-0.18	-0.04	0.24	0.14	-0.06	1.016	1.199	0.884	0.972	1.18	1.1	0.957	High	High	High	High	High	High	High	High	High	High	High	High	High	High	High	2723.5	2664.7	2699	2611.7	3005.3
High	P12081	Histidine--tRNA ligase, cytoplasmic OS=Homo sapiens GN=HARS PE=1 SV=2	68	HARS	57.4	34	472	27	0.869945	0.634899	0.872958	0.678812	0.993363	0.760222	0.814427	0.08	0.12	0.21	0.45	0.05	0.24	0.37	1.055	1.09	1.154	1.367	1.033	1.185	1.296	High	High	High	High	High	High	High	High	High	High	High	High	High	High	High	7357.7	6818	6971.4	6969.8	7394.9
High	Q96EK6	Glucosamine 6-phosphate N-acetyltransferase OS=Homo sapiens GN=GNPNAT1 PE=1 SV=1	58	GNPNAT1	20.7	7	70	7	0.86631	0.96109	0.993103	0.943452	0.757025	0.89342	0.971816	0.1	0.02	0.1	0.34	-0.08	0.24	0.24	1.072	1.017	1.075	1.269	0.948	1.18	1.184	High	High	High	High	High	High	High	High	High	High	High	High	High	High	High	847.4	1092.1	739.2	885.7	1171
High	Q8N766	ER membrane protein complex subunit 1 OS=Homo sapiens GN=EMC1 PE=1 SV=1	40	EMC1	111.7	34	316	34	0.959919	0.979281	0.914085	0.990091	0.940613	0.780096	0.988917	-0.06	0	0.17	-0.01	0.06	-0.18	0.05	0.962	1.002	1.126	0.995	1.041	0.884	1.034	High	High	High	High	High	High	High	High	High	High	High	High	High	High	High	31016.2	30705.6	21746.4	29849.6	29367.8
High	P08237	ATP-dependent 6-phosphofructokinase, muscle type OS=Homo sapiens GN=PFKM PE=1 SV=2	46	PFKM	85.1	27	193	25	0.933451	0.992441	0.960771	0.917939	0.947721	0.940517	0.926164	0.06	0.06	0.12	0.31	0	0.19	0.25	1.042	1.041	1.085	1.241	0.999	1.144	1.191	High	High	High	High	High	High	High	High	High	High	High	High	High	High	High	3488.2	2940.5	2561	3570.1	3162.3
High	Q8WXE1	ATR-interacting protein OS=Homo sapiens GN=ATRIP PE=1 SV=1	12	ATRIP	85.8	4	7	4	0.914159	0.914087	0.755072	0.982366	0.98672	0.637081	0.994531	0.1	0.13	-0.1	0.25	0.04	0.35	0.16	1.07	1.097	0.934	1.193	1.026	1.278	1.116	High	High	High	High	High	High	High	High	High	High	High	High	High	High	High	263.3	292.3	293.6	236.8	312.7
High	O94913	Pre-mRNA cleavage complex 2 protein Pcf11 OS=Homo sapiens GN=PCF11 PE=1 SV=3	19	PCF11	172.9	26	121	26	0.837829	0.964485	0.734574	0.937162	0.87799	0.99462	0.812527	0.08	0.04	-0.21	-0.16	-0.04	0.06	-0.24	1.058	1.028	0.864	0.898	0.971	1.039	0.848	High	High	High	High	High	High	High	High	High	High	High	High	High	High	High	4794.9	5373.6	6301.1	4991	5922.8
High	Q9H7B2	Ribosome production factor 2 homolog OS=Homo sapiens GN=RPF2 PE=1 SV=2	57	RPF2	35.6	17	287	17	0.994978	0.739273	0.94216	0.968571	0.843985	0.992493	0.937762	-0.03	-0.11	-0.07	-0.09	-0.08	-0.02	-0.06	0.981	0.925	0.953	0.94	0.943	0.987	0.958	High	High	High	High	High	High	High	High	High	High	High	High	High	High	High	28107.9	26127.1	26213.9	27584.5	25322.3
High	Q8N6T7	NAD-dependent protein deacetylase sirtuin-6 OS=Homo sapiens GN=SIRT6 PE=1 SV=2	19	SIRT6	39.1	5	14	5	0.992181	0.827867	0.958619	0.988416	0.935145	0.997203	0.974627	0.02	0.17	0.14	0.24	0.15	0.09	0.22	1.012	1.125	1.105	1.18	1.112	1.068	1.166	High	High	High	High	High	High	High	High	High	High	High	High	High	High	High	336.9	213.8	256.4	323.9	226.1
High	Q9NYH9	U3 small nucleolar RNA-associated protein 6 homolog OS=Homo sapiens GN=UTP6 PE=2 SV=2	57	UTP6	70.1	35	327	33	0.945164	0.992877	0.94216	0.92624	0.943839	0.935577	0.918067	-0.06	-0.01	-0.06	-0.17	0.06	-0.11	-0.1	0.957	0.996	0.959	0.891	1.04	0.929	0.93	High	High	High	High	High	High	High	High	High	High	High	High	High	High	High	42290.4	42104.8	40397.2	43296.8	40262.1
High	Q8N3U4	Cohesin subunit SA-2 OS=Homo sapiens GN=STAG2 PE=1 SV=3	50	STAG2	141.2	50	556	40	0.622084	0.955044	0.943768	0.965877	0.583568	0.639903	0.979778	-0.13	0.02	0.12	-0.1	0.14	-0.21	0.03	0.916	1.011	1.083	0.936	1.104	0.864	1.021	High	High	High	High	High	High	High	High	High	High	High	High	High	High	High	45607	48070.5	48348.2	44539	44041.4
High	P28370	Probable global transcription activator SNF2L1 OS=Homo sapiens GN=SMARCA1 PE=1 SV=2	44	SMARCA1	122.5	52	402	36	0.935049	0.97351	0.167616	0.387366	0.982113	0.922984	0.187826	0.02	0	-0.41	-0.52	-0.02	-0.11	-0.54	1.017	1.003	0.752	0.697	0.986	0.927	0.686	High	High	High	High	High	High	High	High	High	High	High	High	High	High	High	25492.2	25946.6	21341.8	25923.5	25229.9
High	Q8TBA6	Golgin subfamily A member 5 OS=Homo sapiens GN=GOLGA5 PE=1 SV=3	38	GOLGA5	83	22	70	23	0.478124	0.955044	0.960771	0.988416	0.82186	0.998648	0.962949	0.14	0.1	0.14	0.24	-0.04	0.1	0.1	1.102	1.07	1.104	1.183	0.971	1.072	1.073	High	High	High	High	High	High	High	High	High	High	High	High	High	High	High	1991.6	1582.8	578.2	2111.9	1744.3
High	Q96RY7	Intraflagellar transport protein 140 homolog OS=Homo sapiens GN=IFT140 PE=1 SV=1	3	IFT140	165.1	3	5	3	0.753065	0.855267	0.853337	0.939972	0.968592	0.997153	0.956686	-0.25	-0.08	-0.11	0	0.17	0.11	0.26	0.838	0.945	0.925	1.002	1.127	1.083	1.195	High	High	High	High	High	High	High	High	High	High	High	High	High	High	High	20.3		99.2	16.1
High	P45984	Mitogen-activated protein kinase 9 OS=Homo sapiens GN=MAPK9 PE=1 SV=2	21	MAPK9	48.1	9	53	7	0.771735	0.942986	0.458738	0.988525	0.947996	0.752477	0.9674	0.12	0.12	0.33	0.25	-0.01	-0.08	0.12	1.09	1.085	1.257	1.188	0.995	0.945	1.089	High	High	High	High	High	High	High	High	High	High	High	High	High	High	High	1191.5	695.2	247.5	1395.8	754.4
High	Q9UL33	Trafficking protein particle complex subunit 2-like protein OS=Homo sapiens GN=TRAPPC2L PE=1 SV=1	19	TRAPPC2L	16.1	3	7	3	0.0882611	0.707068	0.679857	0.980253	0.711577	0.933951	0.86325	0.32	0.2	0.29	0.26	-0.11	-0.03	-0.06	1.246	1.151	1.222	1.194	0.924	0.977	0.959	High	Not Found	High	High	Not Found	High	High	Not Found	High	High	Not Found	High	High	Not Found	High	880.7		73.3	922.3
High	Q9NYM9	BET1-like protein OS=Homo sapiens GN=BET1L PE=1 SV=1	44	BET1L	12.4	3	13	3	0.802368	0.792642	0.988724	0.952708	0.986544	0.932792	0.960436	-0.19	-0.1	0.1	0.06	0.09	-0.04	0.25	0.879	0.936	1.075	1.046	1.065	0.973	1.19	High	High	High	High	High	High	High	High	High	High	High	High	High	High	High	116.1	334.4	121.6	102.1	289.4
High	A8MW92	PHD finger protein 20-like protein 1 OS=Homo sapiens GN=PHF20L1 PE=1 SV=2	5	PHF20L1	114.9	5	17	4	0.983248	0.66648	0.960771	0.946796	0.83999	0.955118	0.947786	-0.01	-0.08	0.04	0.08	-0.07	0.04	0.09	0.992	0.947	1.029	1.057	0.955	1.027	1.065	High	High	High	High	High	High	High	High	High	High	High	High	High	High	High	293.9	2156	568.3	287.5	2138.7
High	Q5JTH9	RRP12-like protein OS=Homo sapiens GN=RRP12 PE=1 SV=2	54	RRP12	143.6	55	620	54	0.819589	0.987974	0.744059	0.610969	0.804627	0.653745	0.673124	-0.1	0	-0.21	-0.41	0.1	-0.21	-0.31	0.933	0.998	0.867	0.751	1.07	0.866	0.805	High	High	High	High	High	High	High	High	High	High	High	High	High	High	High	59316.8	66764.5	73860.5	56734.3	62283.5
High	P30626	Sorcin OS=Homo sapiens GN=SRI PE=1 SV=1	59	SRI	21.7	11	132	11	0.844357	0.956821	0.910665	0.968429	0.943184	0.989221	0.981741	0.09	0.09	0.21	0.3	0	0.09	0.21	1.066	1.066	1.157	1.23	1	1.064	1.155	High	High	High	High	High	High	High	High	High	High	High	High	High	High	High	1823.4	1598.8	1671.6	1693.5	1766
High	P35579	Myosin-9 OS=Homo sapiens GN=MYH9 PE=1 SV=4	68	MYH9	226.4	159	2578	133	0.924558	0.127101	0.952254	0.86216	0.444733	0.288248	0.895467	0.03	0.19	0.11	0.32	0.16	0.21	0.29	1.019	1.141	1.078	1.249	1.12	1.158	1.226	High	High	High	High	High	High	High	High	High	High	High	High	High	High	High	56572.7	44869.8	46484.9	57809.3	45714
High	P22033	Methylmalonyl-CoA mutase, mitochondrial OS=Homo sapiens GN=MUT PE=1 SV=4	41	MUT	83.1	23	116	23	0.862361	0.956821	0.938378	0.989208	0.932898	0.915478	0.973789	0.09	0.09	0.17	0.17	-0.01	0	0.08	1.067	1.063	1.126	1.124	0.996	0.998	1.053	High	High	High	High	High	High	High	High	High	High	High	High	High	High	High	2372.3	1050.8	3148.3	2531.5	1197.9
High	O75718	Cartilage-associated protein OS=Homo sapiens GN=CRTAP PE=1 SV=1	42	CRTAP	46.5	15	100	15	0.977568	0.956653	0.993414	0.968874	0.942611	0.989221	0.964435	-0.03	0.08	0.03	0.14	0.11	0.12	0.17	0.98	1.057	1.018	1.105	1.079	1.086	1.128	High	High	High	High	High	High	High	High	High	High	High	High	High	High	High	2556.3	3432.1	3312.7	2702.9	3362.9
High	Q6KCM7	Calcium-binding mitochondrial carrier protein SCaMC-2 OS=Homo sapiens GN=SLC25A25 PE=1 SV=1	7	SLC25A25	52.6	2	6	2	0.999526	0.117416	0.914085	0.997839	0.22577	0.915478	0.989634	0	0.36	-0.03	0.19	0.36	0.22	0.19	0.998	1.284	0.98	1.139	1.287	1.163	1.142	High	High	High	High	High	High	High	High	High	High	High	High	High	High	High	232.6	259.3	492.4	232.6	258.7
High	Q5VW32	BRO1 domain-containing protein BROX OS=Homo sapiens GN=BROX PE=1 SV=1	47	BROX	46.4	13	157	13	0.999908	0.993854	0.93377	0.925039	0.996297	0.944105	0.895467	0.01	0.07	0.19	0.37	0.06	0.19	0.37	1.006	1.049	1.137	1.295	1.043	1.139	1.288	High	High	High	High	High	High	High	High	High	High	High	High	High	High	High	1770	2075.6	1813.4	1779.8	2112
High	P31689	DnaJ homolog subfamily A member 1 OS=Homo sapiens GN=DNAJA1 PE=1 SV=2	66	DNAJA1	44.8	26	545	25	0.965136	0.956653	0.960244	0.988416	0.968592	0.989221	0.971804	-0.05	0.02	0.1	0.09	0.07	-0.01	0.14	0.965	1.014	1.071	1.066	1.05	0.995	1.105	High	High	High	High	High	High	High	High	High	High	High	High	High	High	High	9103	8348.6	7578.6	8784.1	8029.3
High	P54802	Alpha-N-acetylglucosaminidase OS=Homo sapiens GN=NAGLU PE=1 SV=2	12	NAGLU	82.2	5	20	5	0.977568	0.956653	0.934273	0.942159	0.991555	0.989221	0.916882	0.04	0.11	-0.02	0.03	0.07	0.05	-0.01	1.026	1.079	0.985	1.022	1.052	1.037	0.996	High	High	High	High	High	High	High	High	High	High	High	High	High	High	High	74.6	138.9	87.3	82.5	142.5
High	Q9Y2X0	Mediator of RNA polymerase II transcription subunit 16 OS=Homo sapiens GN=MED16 PE=1 SV=2	15	MED16	96.7	12	36	12	0.869945	0.548716	0.914085	0.898981	0.886614	0.875209	0.910617	-0.07	-0.09	-0.05	-0.06	-0.02	-0.01	0.01	0.954	0.94	0.967	0.962	0.986	0.994	1.008	High	High	High	High	High	High	High	High	High	High	High	High	High	High	High	1871.7	688.7	2939.8	1786.3	642
High	P10412	Histone H1.4 OS=Homo sapiens GN=HIST1H1E PE=1 SV=2	61	HIST1H1E	21.9	32	1174	11	1.67683e-11	0.904342	0.874175	0.968571	1.14395e-07	0.250768	0.194347	0.46	-0.07	0.21	-0.08	-0.53	-0.29	-0.54	1.373	0.952	1.153	0.945	0.693	0.82	0.688	High	High	High	High	High	High	High	High	High	High	High	High	High	High	High	177650	200699	206258	236071	284901
High	O95070	Protein YIF1A OS=Homo sapiens GN=YIF1A PE=1 SV=2	15	YIF1A	32	3	7	3	0.954633	0.390941	0.966585	0.946796	0.374947	0.970505	0.906027	0.06	-0.15	0.04	0.06	-0.22	0.02	0	1.046	0.9	1.031	1.046	0.861	1.014	1	High	High	High	High	High	High	High	High	High	High	High	High	High	High	High	305.2	40.6	364.5	282	44.6
High	P54687	Branched-chain-amino-acid aminotransferase, cytosolic OS=Homo sapiens GN=BCAT1 PE=1 SV=3	47	BCAT1	42.9	14	89	15	0.993866	0.903936	0.942359	0.942613	0.955915	0.954967	0.916882	0.02	0.13	0.16	0.35	0.11	0.19	0.33	1.011	1.092	1.117	1.271	1.08	1.138	1.257	High	High	High	High	High	High	High	High	High	High	High	High	High	High	High	808.1	947.9	1395	783.3	989.3
High	Q9NXL9	DNA helicase MCM9 OS=Homo sapiens GN=MCM9 PE=1 SV=4	4	MCM9	127.2	6	12	5	0.992181	0.992771	0.526742	0.85867	0.986339	0.989221	0.864282	0.02	0.04	-0.16	-0.05	0.02	0.12	-0.06	1.011	1.028	0.893	0.967	1.017	1.083	0.957	High	High	High	High	High	High	High	High	High	High	High	High	High	High	High	202.6	240.1	848.4	200.3	242.7
High	Q96DE0	U8 snoRNA-decapping enzyme OS=Homo sapiens GN=NUDT16 PE=1 SV=2	52	NUDT16	21.3	8	81	7	0.992181	0.956653	0.977711	0.976321	0.978551	0.932365	0.959649	0.01	0.1	0.06	0.27	0.09	0.21	0.26	1.01	1.073	1.041	1.207	1.062	1.16	1.195	High	High	High	High	High	High	High	High	High	High	High	High	High	High	High	868.5	488.1	587.9	846.1	504.7
High	Q6P1N0	Coiled-coil and C2 domain-containing protein 1A OS=Homo sapiens GN=CC2D1A PE=1 SV=1	44	CC2D1A	104	30	152	30	0.966466	0.581902	0.94216	0.91271	0.321877	0.967539	0.875795	-0.04	0.2	0.15	0.31	0.24	0.17	0.35	0.973	1.149	1.106	1.243	1.18	1.124	1.277	High	High	High	High	High	High	High	High	High	High	High	High	High	High	High	3246.5	2966.9	2094.9	3160	3535
High	O43379	WD repeat-containing protein 62 OS=Homo sapiens GN=WDR62 PE=1 SV=4	5	WDR62	165.8	5	11	5	0.947694	0.810644	0.880459	0.985708	0.968592	0.835195	0.930866	0.08	0.21	0.25	0.12	0.13	-0.12	0.04	1.06	1.156	1.186	1.087	1.091	0.917	1.026	High	High	High	High	High	High	High	High	High	High	High	High	High	High	High	84.1	13.4	107.3	78.2	30.7
High	Q6ZXV5	Transmembrane and TPR repeat-containing protein 3 OS=Homo sapiens GN=TMTC3 PE=1 SV=2	27	TMTC3	103.9	21	86	20	0.941164	0.915989	0.94216	0.988525	0.968592	0.777989	0.980215	-0.05	-0.05	0.12	-0.02	0.01	-0.15	0.03	0.963	0.967	1.088	0.984	1.004	0.904	1.022	High	High	High	High	High	High	High	High	High	High	High	High	High	High	High	4637.9	3757.7	4266.4	4437.7	3618.8
High	Q9Y3P9	Rab GTPase-activating protein 1 OS=Homo sapiens GN=RABGAP1 PE=1 SV=3	20	RABGAP1	121.7	18	79	15	0.982209	0.889641	0.914085	0.988525	0.942432	0.807189	0.959244	-0.02	-0.02	-0.02	0.25	0	0.26	0.26	0.99	0.988	0.989	1.187	0.998	1.2	1.2	High	High	High	High	High	High	High	High	High	High	High	High	High	High	High	1032.8	1192.8	1691.4	1028.3	1154.3
High	Q8IXU6	Solute carrier family 35 member F2 OS=Homo sapiens GN=SLC35F2 PE=1 SV=1	10	SLC35F2	41.2	2	10	2	0.906782	0.996599	0.933743	0.948801	0.948687	0.974871	0.86325	-0.09	0.06	0.18	0.32	0.14	0.14	0.41	0.941	1.039	1.133	1.247	1.104	1.101	1.325	High	High	High	High	High	High	High	High	High	High	High	High	High	High	High	264.5	345	323.8	229.4	331.1
High	P82663	28S ribosomal protein S25, mitochondrial OS=Homo sapiens GN=MRPS25 PE=1 SV=1	41	MRPS25	20.1	6	47	6	0.981471	0.893683	0.874175	0.968571	0.873459	0.999759	0.945051	-0.01	0.13	-0.06	0.06	0.13	0.12	0.07	0.994	1.091	0.96	1.042	1.098	1.085	1.048	High	High	High	High	High	High	High	High	High	High	High	High	High	High	High	1940.7	817.8	1868.6	1850.6	812.6
High	Q96Q15	Serine/threonine-protein kinase SMG1 OS=Homo sapiens GN=SMG1 PE=1 SV=3	11	SMG1	410.2	30	123	30	0.886269	0.895561	0.75267	0.988416	0.997904	0.841179	0.997793	0.08	0.13	0.28	0.25	0.05	-0.03	0.17	1.055	1.094	1.211	1.189	1.037	0.981	1.127	High	High	High	High	High	High	High	High	High	High	High	High	High	High	High	1366.2	1994	1061	1375.1	2147.3
High	Q8IZ73	RNA pseudouridylate synthase domain-containing protein 2 OS=Homo sapiens GN=RPUSD2 PE=1 SV=2	38	RPUSD2	61.3	12	35	12	0.869945	0.846389	0.942359	0.883035	0.999725	0.84659	0.924025	0.1	0.16	0.15	0.41	0.06	0.26	0.31	1.073	1.115	1.112	1.331	1.039	1.197	1.24	High	High	High	High	High	High	High	High	High	High	High	High	High	High	High	901.8	390.1	296.4	931.2	444.8
High	Q86V81	THO complex subunit 4 OS=Homo sapiens GN=ALYREF PE=1 SV=3	51	ALYREF	26.9	14	628	14	0.967487	0.740109	0.883682	0.968429	0.692012	0.93109	0.922059	0	-0.11	-0.14	-0.09	-0.12	0.05	-0.1	1.003	0.926	0.906	0.938	0.923	1.036	0.936	High	High	High	High	High	High	High	High	High	High	High	High	High	High	High	36262.2	30384.8	40482.3	35287	31150.4
High	Q8N0T1	Uncharacterized protein C8orf59 OS=Homo sapiens GN=C8orf59 PE=1 SV=4	16	C8orf59	11.4	2	5	2	0.735395	5.60975e-08	0.209584	0.063655	0.00101376	0.524776	0.336365	-0.15	-0.67	-0.25	-0.44	-0.52	-0.2	-0.29	0.9	0.627	0.843	0.736	0.697	0.873	0.817	High	High	High	High	High	High	High	High	High	High	High	High	High	High	High	379.6	162.3		238.5	209.2
High	Q9H0R6	Glutamyl-tRNA(Gln) amidotransferase subunit A, mitochondrial OS=Homo sapiens GN=QRSL1 PE=1 SV=2	48	QRSL1	57.4	13	71	13	0.989273	0.999839	0.989148	0.965083	0.992876	0.901158	0.937762	0.02	0.06	0.08	0.31	0.04	0.23	0.29	1.013	1.042	1.054	1.237	1.029	1.173	1.222	High	High	High	High	High	High	High	High	High	High	High	High	High	High	High	597.8	718.4	548.8	642	727.7
High	Q99618	Cell division cycle-associated protein 3 OS=Homo sapiens GN=CDCA3 PE=1 SV=1	11	CDCA3	29	2	12	2	0.000955287	0.0908651	0.815258	0.969884	0.729551	0.727986	0.310517	-0.55	-0.28	0.25	0.11	0.26	-0.14	0.66	0.684	0.822	1.193	1.079	1.201	0.905	1.578	High	High	High	High	High	High	High	High	High	High	High	High	High	High	High	741.2	230	144.3	563.4	126.6
High	P09669	Cytochrome c oxidase subunit 6C OS=Homo sapiens GN=COX6C PE=1 SV=2	51	COX6C	8.8	9	127	9	0.93888	0.160477	0.960771	0.985671	0.549856	0.89342	0.980413	-0.07	-0.21	0.09	-0.04	-0.14	-0.13	0.03	0.953	0.862	1.067	0.974	0.905	0.912	1.022	High	High	High	High	High	High	High	High	High	High	High	High	High	High	High	25533.9	33630.3	29033.5	24321.4	29624.5
High	P0DMV9	Heat shock 70 kDa protein 1B OS=Homo sapiens GN=HSPA1B PE=1 SV=1	89	HSPA1B; HSPA1A	70	82	5481	63	0.831752	0.749991	0.615427	0.695612	0.982113	0.699084	0.791945	0.05	0.08	0.31	0.44	0.02	0.13	0.39	1.036	1.054	1.243	1.361	1.017	1.094	1.313	High	High	High	High	High	High	High	High	High	High	High	High	High	High	High	61648.6	74098.5	74565	62949.1	81105.7
High	P17029	Zinc finger protein with KRAB and SCAN domains 1 OS=Homo sapiens GN=ZKSCAN1 PE=1 SV=3	10	ZKSCAN1	63.6	4	10	4	0.844357	0.952055	0.903902	0.980253	0.659654	0.80654	0.911173	0.11	0.01	0.2	0.14	-0.1	-0.06	0.04	1.078	1.009	1.151	1.106	0.936	0.961	1.026	High	High	High	High	High	High	High	High	High	High	High	High	High	High	High	682	594.6		685.7	687.4
High	Q5M775	Cytospin-B OS=Homo sapiens GN=SPECC1 PE=1 SV=1	17	SPECC1	118.5	17	92	14	0.347699	0.996433	0.361739	0.862	0.544676	0.989221	0.918346	-0.17	0.03	-0.33	-0.25	0.2	0.08	-0.09	0.89	1.024	0.796	0.839	1.15	1.054	0.942	High	High	High	High	High	High	High	High	High	High	High	High	High	High	High	3782	3766	4224.3	3709.9	3352.5
High	P13861	cAMP-dependent protein kinase type II-alpha regulatory subunit OS=Homo sapiens GN=PRKAR2A PE=1 SV=2	73	PRKAR2A	45.5	25	414	22	0.96644	0.986096	0.934304	0.965387	0.989662	0.994818	0.94989	-0.05	-0.03	-0.09	-0.1	0.02	-0.01	-0.04	0.963	0.979	0.94	0.935	1.017	0.995	0.971	High	High	High	High	High	High	High	High	High	High	High	High	High	High	High	21284.7	18785.4	18543.8	20495.2	17557.4
High	Q9H8G2	Caspase activity and apoptosis inhibitor 1 OS=Homo sapiens GN=CAAP1 PE=1 SV=2	24	CAAP1	38.3	7	42	7	0.838944	0.622073	0.619674	0.750384	0.910164	0.865461	0.803695	-0.11	-0.14	-0.26	-0.35	-0.03	-0.09	-0.24	0.929	0.909	0.837	0.785	0.978	0.937	0.844	High	High	High	High	High	High	High	High	High	High	High	High	High	High	High	6080.1	4193.7	6551.7	5875.2	3807.7
High	P53384	Cytosolic Fe-S cluster assembly factor NUBP1 OS=Homo sapiens GN=NUBP1 PE=1 SV=2	28	NUBP1	34.5	5	39	5	0.999526	0.964836	0.978561	0.939972	0.988314	0.89342	0.910617	0.01	0.03	0.12	0.35	0.02	0.23	0.34	1.004	1.022	1.087	1.271	1.017	1.17	1.266	High	High	High	High	High	High	High	High	High	High	High	High	High	High	High	804.7	396.6	537.3	881.9	375.5
High	P00338	L-lactate dehydrogenase A chain OS=Homo sapiens GN=LDHA PE=1 SV=2	83	LDHA	36.7	40	1430	36	0.999908	0.300954	0.819212	0.465069	0.581059	0.257009	0.422136	-0.02	0.15	0.24	0.55	0.16	0.31	0.57	0.988	1.107	1.178	1.462	1.12	1.241	1.48	High	High	High	High	High	High	High	High	High	High	High	High	High	High	High	10755.9	9033.5	9028.5	10528.5	9730.8
High	Q9H0H0	Integrator complex subunit 2 OS=Homo sapiens GN=INTS2 PE=1 SV=2	22	INTS2	134.2	16	47	15	0.993866	0.817667	0.650195	0.75751	0.735934	0.866805	0.562157	0.01	-0.04	-0.13	-0.15	-0.05	-0.02	-0.16	1.007	0.972	0.914	0.901	0.965	0.985	0.894	High	High	High	High	High	High	High	High	High	High	High	High	High	High	High	1455.9	753.4	2373	1466.8	743.6
High	Q9H9J2	39S ribosomal protein L44, mitochondrial OS=Homo sapiens GN=MRPL44 PE=1 SV=1	55	MRPL44	37.5	15	161	15	0.038372	0.00255179	0.942557	0.843821	0.988314	0.681655	0.998241	0.26	0.29	0.12	0.34	0.04	0.22	0.08	1.195	1.226	1.084	1.266	1.026	1.168	1.059	High	High	High	High	High	High	High	High	High	High	High	High	High	High	High	4972.6	9523.5	8484	5610	12498.3
High	Q9NWT6	Hypoxia-inducible factor 1-alpha inhibitor OS=Homo sapiens GN=HIF1AN PE=1 SV=2	24	HIF1AN	40.3	6	10	6	0.971103	0.987964	0.977073	0.968571	0.968592	0.968949	0.917689	-0.05	0.08	0.13	0.28	0.12	0.15	0.32	0.967	1.054	1.091	1.211	1.09	1.11	1.253	High	High	High	High	High	High	High	High	High	High	High	High	High	High	High	201.3	45.9	147.9	186	44.4
High	A6NHT5	Homeobox protein HMX3 OS=Homo sapiens GN=HMX3 PE=3 SV=1	4	HMX3	37.8	2	43	3	0.89838	0.813972	0.815258	0.897721	0.968592	0.879354	0.895467	-0.08	-0.06	-0.14	-0.15	0.02	-0.02	-0.08	0.949	0.961	0.91	0.898	1.013	0.987	0.947	High	High	High	High	High	High	High	High	High	High	High	High	High	High	High	3232.6	2534.7	2789.5	3067.5	2394.1
High	Q9BSM1	Polycomb group RING finger protein 1 OS=Homo sapiens GN=PCGF1 PE=1 SV=2	12	PCGF1	30.3	2	5	2	0.899035	0.955044	0.991568	0.975343	0.782433	0.960408	0.983408	-0.07	0.11	0.1	0.14	0.18	0.04	0.21	0.952	1.077	1.072	1.099	1.131	1.025	1.155	High	High	High	High	High	High	High	High	High	High	High	High	High	High	High		535.7	488		476.3
High	Q02218	2-oxoglutarate dehydrogenase, mitochondrial OS=Homo sapiens GN=OGDH PE=1 SV=3	39	OGDH	115.9	29	146	29	0.973314	0.886152	0.115444	0.872759	0.795126	0.935126	0.810099	-0.03	0.12	-0.43	-0.23	0.15	0.21	-0.2	0.979	1.085	0.741	0.854	1.109	1.153	0.873	High	High	High	High	High	High	High	High	High	High	High	High	High	High	High	3568.5	3007	3670.9	3294.3	2943.3
High	Q9HCU5	Prolactin regulatory element-binding protein OS=Homo sapiens GN=PREB PE=1 SV=2	51	PREB	45.4	13	106	13	0.966223	0.996053	0.865261	0.946796	0.987538	0.95895	0.917621	-0.03	0.04	0.23	0.26	0.07	0.03	0.29	0.979	1.028	1.175	1.2	1.051	1.022	1.226	High	High	High	High	High	High	High	High	High	High	High	High	High	High	High	2511.7	3060.2	2571.1	2481.7	2994.7
High	Q9BSY9	Desumoylating isopeptidase 2 OS=Homo sapiens GN=DESI2 PE=1 SV=1	28	DESI2	21.4	4	8	4	0.956211	0.821116	0.0694656	0.512133	0.968923	1.17061e-06	0.597898	0.07	0.2	-0.35	0.6	0.13	0.95	0.53	1.049	1.145	0.784	1.518	1.092	1.937	1.447	High	High	High	High	High	High	High	High	High	High	High	High	High	High	High	99.3	16.6	293.3	169.9	17.4
High	P14635	G2/mitotic-specific cyclin-B1 OS=Homo sapiens GN=CCNB1 PE=1 SV=1	39	CCNB1	48.3	12	80	12	0.657676	0.825099	0.944979	0.859381	0.199788	0.80654	0.602154	-0.12	0.14	0.14	0.42	0.26	0.28	0.53	0.922	1.105	1.101	1.333	1.198	1.212	1.446	High	High	High	High	High	High	High	High	High	High	High	High	High	High	High	1695.1	3508.4	2450.5	1563.2	3244.6
High	Q6GMV2	SET and MYND domain-containing protein 5 OS=Homo sapiens GN=SMYD5 PE=1 SV=2	20	SMYD5	47.3	6	23	6	0.858444	0.993854	0.909915	0.969884	0.856381	0.972897	0.954227	-0.16	0.04	-0.04	0.11	0.2	0.15	0.27	0.895	1.027	0.971	1.077	1.148	1.109	1.203	High	High	High	High	High	High	High	High	High	High	High	High	High	High	High	343.5	129.6	144	274	130.5
High	Q14108	Lysosome membrane protein 2 OS=Homo sapiens GN=SCARB2 PE=1 SV=2	29	SCARB2	54.3	11	89	11	0.941164	0.0724496	0.900167	0.835061	0.00689286	0.788504	0.560646	-0.05	0.33	0.22	0.49	0.38	0.27	0.54	0.964	1.257	1.161	1.404	1.303	1.209	1.456	High	High	High	High	High	High	High	High	High	High	High	High	High	High	High	1726.1	1394.4	1330.9	1664.2	1480
High	Q5T8D3	Acyl-CoA-binding domain-containing protein 5 OS=Homo sapiens GN=ACBD5 PE=1 SV=1	11	ACBD5	60.1	5	20	5	0.97402	0.490509	0.0625375	0.104663	0.661557	0.792771	0.0904478	-0.02	-0.11	-0.3	-0.36	-0.09	-0.07	-0.34	0.986	0.924	0.815	0.777	0.937	0.954	0.788	High	High	High	High	High	High	High	High	High	High	High	High	High	High	High	998.2	700.7	1778.2	983.8	630.9
High	Q9NX46	Poly(ADP-ribose) glycohydrolase ARH3 OS=Homo sapiens GN=ADPRHL2 PE=1 SV=1	40	ADPRHL2	38.9	10	75	10	0.628584	0.999839	0.98863	0.999955	0.684454	0.992493	0.931703	0.13	0.06	0.06	0.16	-0.07	0.1	0.04	1.092	1.043	1.045	1.12	0.955	1.072	1.026	High	High	High	High	High	High	High	High	High	High	High	High	High	High	High	2238.7	1980.7	1929.7	2444.9	2102.4
High	Q9UGR2	Zinc finger CCCH domain-containing protein 7B OS=Homo sapiens GN=ZC3H7B PE=1 SV=1	27	ZC3H7B	111.5	20	88	19	8.70156e-08	0.918862	0.963319	0.733745	0.000377139	0.0717061	0.974627	-0.46	0	0.01	-0.23	0.45	-0.25	0.22	0.728	0.997	1.009	0.851	1.368	0.843	1.168	High	High	High	High	High	High	High	High	High	High	High	High	High	High	High	2212.7	2589.6	1922.4	1611.8	1717.7
High	Q8WUD4	Coiled-coil domain-containing protein 12 OS=Homo sapiens GN=CCDC12 PE=1 SV=1	60	CCDC12	19.2	15	105	15	0.508986	0.753849	0.821339	0.943428	0.988777	0.999883	0.983408	-0.17	-0.12	-0.18	-0.13	0.06	0.05	0.04	0.887	0.922	0.883	0.912	1.039	1.032	1.028	High	High	High	High	High	High	High	High	High	High	High	High	High	High	High	10039.2	7626.8	7775.5	8908.2	7060.9
High	P42785	Lysosomal Pro-X carboxypeptidase OS=Homo sapiens GN=PRCP PE=1 SV=1	21	PRCP	55.8	6	31	6	0.994783	0.999364	0.999984	0.968571	0.99208	0.932069	0.94989	0.02	0.06	0.09	0.29	0.04	0.2	0.27	1.011	1.041	1.062	1.223	1.029	1.152	1.209	High	High	High	High	High	High	High	High	High	High	High	High	High	High	High	612.3	369.2	381.9	648.7	343.8
High	Q7LGA3	Heparan sulfate 2-O-sulfotransferase 1 OS=Homo sapiens GN=HS2ST1 PE=1 SV=1	30	HS2ST1	41.9	7	30	7	0.957837	0.493172	0.94216	0.99153	0.554884	0.780096	0.98466	-0.04	-0.13	0.14	0.03	-0.09	-0.1	0.08	0.97	0.912	1.098	1.023	0.94	0.932	1.054	High	High	High	High	High	High	High	High	High	High	High	High	High	High	High	2517.2	3700.4	3137.4	2442.8	3414.5
High	Q09161	Nuclear cap-binding protein subunit 1 OS=Homo sapiens GN=NCBP1 PE=1 SV=1	60	NCBP1	91.8	36	315	36	0.707726	0.992441	0.99708	0.99851	0.852485	0.989221	0.94989	0.07	-0.01	0.03	0.03	-0.08	-0.01	-0.04	1.05	0.996	1.024	1.02	0.949	0.995	0.971	High	High	High	High	High	High	High	High	High	High	High	High	High	High	High	15743.5	19074.9	21536.2	16845.6	19756.2
High	O00469	Procollagen-lysine,2-oxoglutarate 5-dioxygenase 2 OS=Homo sapiens GN=PLOD2 PE=1 SV=2	27	PLOD2	84.6	17	67	17	0.819023	0.856787	0.94216	0.852811	0.354612	0.693756	0.544718	0.1	-0.03	0.02	-0.08	-0.12	-0.1	-0.18	1.069	0.981	1.013	0.945	0.918	0.933	0.884	High	High	High	High	High	High	High	High	High	High	High	High	High	High	High	1916.2	1429.7	1144.4	2047.7	1707.2
High	Q9HA92	Radical S-adenosyl methionine domain-containing protein 1, mitochondrial OS=Homo sapiens GN=RSAD1 PE=2 SV=2	13	RSAD1	48.7	3	9	3	0.977568	0.335469	0.956709	0.975343	0.650702	0.989221	0.978639	0.05	0.3	0.15	0.26	0.26	0.11	0.21	1.034	1.235	1.109	1.197	1.194	1.079	1.158	High	High	High	High	High	High	High	High	High	High	High	High	High	High	High		160.3	163.2		167.6
High	Q8NEZ5	F-box only protein 22 OS=Homo sapiens GN=FBXO22 PE=1 SV=1	32	FBXO22	44.5	8	26	8	0.898701	0.9916	0.740397	0.968571	0.957894	0.488649	0.910617	0.09	0.08	0.26	0.12	-0.01	-0.15	0.03	1.062	1.056	1.199	1.083	0.994	0.903	1.02	High	High	High	High	High	High	High	High	High	High	High	High	High	High	High	703.3	402.2	413.9	739.7	427.1
High	Q8NB49	Phospholipid-transporting ATPase IG OS=Homo sapiens GN=ATP11C PE=1 SV=3	14	ATP11C	129.4	13	45	12	0.750037	0.982367	0.843178	0.863365	0.697233	0.797031	0.8877	-0.09	0.08	-0.09	-0.13	0.17	-0.05	-0.04	0.939	1.056	0.941	0.911	1.125	0.969	0.97	High	High	High	High	High	High	High	High	High	High	High	High	High	High	High	2128.6	1827.3	2271.3	2023	1716.7
High	Q96HR3	Mediator of RNA polymerase II transcription subunit 30 OS=Homo sapiens GN=MED30 PE=1 SV=1	20	MED30	20.3	3	19	3	0.86313	0.601245	0.996605	0.946224	0.935145	0.873704	0.973466	-0.08	-0.09	0.08	0.06	-0.01	-0.03	0.14	0.946	0.94	1.06	1.039	0.994	0.98	1.099	High	High	High	High	High	High	High	High	High	High	High	High	High	High	High	1186.4	930.6	1367.1	1122	887
High	O14654	Insulin receptor substrate 4 OS=Homo sapiens GN=IRS4 PE=1 SV=1	51	IRS4	133.7	40	507	39	0.894455	0.97351	0.98863	0.971431	0.96134	0.974871	0.975979	-0.08	-0.04	0.01	-0.06	0.05	-0.07	0.02	0.944	0.975	1.004	0.957	1.032	0.954	1.014	High	High	High	High	High	High	High	High	High	High	High	High	High	High	High	26973.5	25005	23091.5	25317.4	23945.6
High	Q6P087	RNA pseudouridylate synthase domain-containing protein 3 OS=Homo sapiens GN=RPUSD3 PE=1 SV=3	14	RPUSD3	38.4	4	28	4	0.993866	0.955044	0.933743	0.946224	0.979672	0.976255	0.923896	0.01	0.1	0	0.07	0.08	0.07	0.06	1.01	1.071	1.002	1.053	1.06	1.051	1.043	High	High	High	High	High	High	High	High	High	High	High	High	High	High	High	859.6	995.4	1010.4	858.9	1032.1
High	Q5JS54	Proteasome assembly chaperone 4 OS=Homo sapiens GN=PSMG4 PE=2 SV=2	53	PSMG4	13.8	4	14	4	0.995881	0.713543	0.965849	0.971431	0.81268	0.977063	0.955595	0	-0.08	0.13	0.27	-0.08	0.13	0.26	1.003	0.946	1.097	1.204	0.943	1.098	1.201	High	High	High	High	High	High	High	High	High	High	High	High	High	High	High	200	338.9	428.9	191.6	344.9
High	Q96DY7	Mdm2-binding protein OS=Homo sapiens GN=MTBP PE=1 SV=1	4	MTBP	102.1	2	5	2	0.982209	0.95904	0.998882	0.995448	0.968203	0.999996	0.983408	0.03	0	0.08	0.17	-0.02	0.08	0.14	1.018	1.003	1.059	1.121	0.985	1.059	1.102	High	High	High	High	High	High	High	High	High	High	High	High	High	High	High	274.6	117.6	19.6	285.2	119.7
High	Q08378	Golgin subfamily A member 3 OS=Homo sapiens GN=GOLGA3 PE=1 SV=2	33	GOLGA3	167.3	38	158	36	0.936249	0.918862	0.994858	0.989208	0.631738	0.989221	0.981183	0.06	-0.03	0.02	0.1	-0.08	0.08	0.04	1.041	0.983	1.015	1.071	0.944	1.055	1.029	High	High	High	High	High	High	High	High	High	High	High	High	High	High	High	3319.6	3817.9	2738.5	3454.5	3893.3
High	Q9BSH4	Translational activator of cytochrome c oxidase 1 OS=Homo sapiens GN=TACO1 PE=1 SV=1	43	TACO1	32.5	10	58	10	0.943243	0.961452	0.915877	0.968571	0.827608	0.972897	0.910617	0.06	0.02	-0.04	0.04	-0.03	0.07	-0.02	1.04	1.017	0.975	1.026	0.978	1.052	0.986	High	High	High	High	High	High	High	High	High	High	High	High	High	High	High	2325.1	1684.3	2092.4	2419.1	1681.9
High	P04179	Superoxide dismutase [Mn], mitochondrial OS=Homo sapiens GN=SOD2 PE=1 SV=2	62	SOD2	24.7	12	205	12	0.919905	0.999839	0.942756	0.872759	0.899028	0.940517	0.918067	0.06	0.04	0.13	0.31	-0.03	0.19	0.25	1.046	1.027	1.093	1.243	0.982	1.137	1.188	High	High	High	High	High	High	High	High	High	High	High	High	High	High	High	3515.6	3254.7	3062.4	3800.6	3404.2
High	Q969X5	Endoplasmic reticulum-Golgi intermediate compartment protein 1 OS=Homo sapiens GN=ERGIC1 PE=1 SV=1	33	ERGIC1	32.6	8	52	8	0.992181	0.774386	0.982621	0.988006	0.792828	0.942999	0.960999	0	0.17	0.07	0.26	0.17	0.19	0.26	0.997	1.122	1.049	1.194	1.125	1.138	1.197	High	High	High	High	High	High	High	High	High	High	High	High	High	High	High	961.9	976.2	1700.8	959.2	1040.2
High	Q15526	Surfeit locus protein 1 OS=Homo sapiens GN=SURF1 PE=1 SV=1	9	SURF1	33.3	2	8	2	0.380678	0.828986	0.903902	0.999955	0.873459	0.89342	0.814306	-0.25	-0.07	-0.04	0.19	0.18	0.23	0.44	0.842	0.955	0.974	1.141	1.134	1.171	1.355	High	High	High	High	High	High	High	High	High	High	High	High	High	High	High	79.3		550.9	59.5
High	Q96BW9	Phosphatidate cytidylyltransferase, mitochondrial OS=Homo sapiens GN=TAMM41 PE=1 SV=2	18	TAMM41	51	4	15	4	0.992181	0.91019	0.978561	0.996	0.935145	0.970745	0.998308	0.02	-0.02	0.05	0.2	-0.04	0.15	0.18	1.014	0.989	1.036	1.149	0.975	1.109	1.133	High	High	High	High	High	High	High	High	High	High	High	High	High	High	High	464.7	177.1	270.5	471.2	160.9
High	P84101	Small EDRK-rich factor 2 OS=Homo sapiens GN=SERF2 PE=1 SV=1	24	SERF2	6.9	2	6	2	0.00609773	0.403871	0.662392	0.514365	0.667138	0.752311	0.983408	-0.41	-0.15	-0.11	-0.21	0.26	-0.1	0.2	0.752	0.902	0.924	0.864	1.199	0.935	1.149	High	High	High	High	High	High	High	High	High	High	High	High	High	High	High	296.2	72.4	617.5	266.6	45.1
High	Q9Y6B7	AP-4 complex subunit beta-1 OS=Homo sapiens GN=AP4B1 PE=1 SV=2	5	AP4B1	83.2	3	9	3	0.870895	0.905338	0.978561	0.999681	0.9833	0.984264	0.935554	0.14	0.15	0.04	0.18	0.01	0.14	0.04	1.104	1.112	1.03	1.134	1.008	1.101	1.028	High	High	High	High	High	High	High	High	High	High	High	High	High	High	High	187.3	81.1	62.5	196.9	89.5
High	Q68CZ6	HAUS augmin-like complex subunit 3 OS=Homo sapiens GN=HAUS3 PE=1 SV=1	28	HAUS3	69.6	12	34	12	0.891955	0.955044	0.960771	0.969884	0.982167	0.989129	0.999832	-0.07	0.01	0.04	0.12	0.08	0.08	0.19	0.955	1.008	1.03	1.087	1.056	1.055	1.138	High	High	High	High	High	High	High	High	High	High	High	High	High	High	High	1027.3	1183.3	945.7	979.9	1198
High	Q9Y3C6	Peptidyl-prolyl cis-trans isomerase-like 1 OS=Homo sapiens GN=PPIL1 PE=1 SV=1	67	PPIL1	18.2	11	159	11	0.899035	0.722816	0.94216	0.969884	0.906362	0.891696	0.926164	-0.09	-0.13	-0.06	0.13	-0.04	0.19	0.22	0.939	0.914	0.957	1.095	0.974	1.143	1.166	High	High	High	High	High	High	High	High	High	High	High	High	High	High	High	5930.6	7202.5	7832.3	5568.2	6866.7
High	Q9NRX4	14 kDa phosphohistidine phosphatase OS=Homo sapiens GN=PHPT1 PE=1 SV=1	71	PHPT1	13.8	9	64	9	0.960811	0.999839	0.978561	0.960664	0.968345	0.944173	0.94989	0.05	0.05	0.12	0.32	0.01	0.2	0.28	1.033	1.038	1.089	1.25	1.005	1.148	1.211	High	High	High	High	High	High	High	High	High	High	High	High	High	High	High	964.3	969.5	770.9	972.5	1077.8
High	Q16864	V-type proton ATPase subunit F OS=Homo sapiens GN=ATP6V1F PE=1 SV=2	75	ATP6V1F	13.4	6	30	6	0.839016	0.992441	0.96984	0.92164	0.906362	0.702781	0.73902	-0.09	0.05	0.05	0.37	0.14	0.32	0.46	0.942	1.034	1.038	1.293	1.098	1.246	1.373	High	High	High	High	High	High	High	High	High	High	High	High	High	High	High	527.6	805.3	363.3	554.9	757.3
High	Q9P2R3	Rabankyrin-5 OS=Homo sapiens GN=ANKFY1 PE=1 SV=2	28	ANKFY1	128.3	23	137	22	0.941164	0.417172	0.770505	0.872004	0.715781	0.944105	0.864282	0.06	0.23	0.27	0.46	0.17	0.19	0.4	1.042	1.171	1.207	1.375	1.124	1.139	1.32	High	High	High	High	High	High	High	High	High	High	High	High	High	High	High	1298	1606.8	1524.2	1225.1	1792.6
High	Q13049	E3 ubiquitin-protein ligase TRIM32 OS=Homo sapiens GN=TRIM32 PE=1 SV=2	5	TRIM32	71.9	3	5	3	1.33707e-13	0.967433	0.0289354	0.95258	1.53731e-10	0.267334	1.40595e-05	1.36	0.13	0.69	0.32	-1.23	-0.37	-1.04	2.573	1.095	1.61	1.247	0.425	0.775	0.485	High	High	High	High	High	High	High	High	High	High	High	High	High	High	High	22.4		31.2	25.1
High	Q9NQ50	39S ribosomal protein L40, mitochondrial OS=Homo sapiens GN=MRPL40 PE=1 SV=1	45	MRPL40	24.5	8	80	8	0.953178	0.37589	0.990256	0.937162	0.605745	0.900121	0.954227	0.04	0.23	0.01	0.23	0.19	0.21	0.19	1.03	1.174	1.01	1.172	1.14	1.16	1.138	High	High	High	High	High	High	High	High	High	High	High	High	High	High	High	2847	4555.8	2822.4	2535.8	4731.1
High	Q6I9Y2	THO complex subunit 7 homolog OS=Homo sapiens GN=THOC7 PE=1 SV=3	64	THOC7	23.7	15	73	15	0.996329	0.522193	0.757789	0.968571	0.676098	0.89342	0.937762	-0.03	-0.15	-0.2	-0.09	-0.12	0.11	-0.06	0.981	0.904	0.87	0.94	0.922	1.081	0.958	High	High	High	High	High	High	High	High	High	High	High	High	High	High	High	12056.4	10472.4	15386.3	12902.8	10270.1
High	O14519	Cyclin-dependent kinase 2-associated protein 1 OS=Homo sapiens GN=CDK2AP1 PE=1 SV=1	43	CDK2AP1	12.4	3	49	3	0.945164	0.97351	0.92636	0.942613	0.985835	0.908842	0.925047	-0.04	0.03	-0.03	-0.02	0.07	0.01	0.01	0.974	1.023	0.978	0.983	1.05	1.005	1.009	High	High	High	High	High	High	High	High	High	High	High	High	High	High	High	2003.4	1896.2	2465.4	2066.4	1846.7
High	Q12830	Nucleosome-remodeling factor subunit BPTF OS=Homo sapiens GN=BPTF PE=1 SV=3	22	BPTF	338.1	58	252	59	0.391364	0.809601	0.972069	0.990091	0.958127	0.963066	0.917102	0.1	0.07	0.08	0	-0.04	-0.08	-0.11	1.075	1.046	1.056	0.998	0.973	0.945	0.928	High	High	High	High	High	High	High	High	High	High	High	High	High	High	High	28508.1	19603	16901.8	29694.8	22495.4
High	Q8NEZ2	Vacuolar protein sorting-associated protein 37A OS=Homo sapiens GN=VPS37A PE=1 SV=1	18	VPS37A	44.3	5	18	5	0.977568	0.906393	0.988068	0.988416	0.894528	0.999883	0.997362	-0.04	0.14	0.07	0.14	0.18	0.08	0.18	0.974	1.1	1.046	1.106	1.129	1.057	1.135	High	High	High	High	High	High	High	High	High	High	High	High	High	High	High	50.9	264.8	205.2	64.1	257.9
High	Q9UHF7	Zinc finger transcription factor Trps1 OS=Homo sapiens GN=TRPS1 PE=1 SV=2	8	TRPS1	141.4	6	15	7	0.80101	0.952055	0.234858	0.968571	0.717167	0.795573	0.823745	-0.14	0.11	0.41	0.29	0.25	-0.11	0.43	0.909	1.079	1.326	1.224	1.187	0.923	1.347	High	High	High	High	High	High	High	High	High	High	High	High	High	High	High	531.1	257	266.3	557.3	232.2
High	P23634	Plasma membrane calcium-transporting ATPase 4 OS=Homo sapiens GN=ATP2B4 PE=1 SV=2	20	ATP2B4	137.8	18	73	11	0.980841	0.886379	0.894075	0.942654	0.955027	0.996842	0.916882	0.03	0.15	-0.02	0.08	0.11	0.1	0.04	1.023	1.106	0.984	1.055	1.081	1.072	1.031	High	High	High	High	High	High	High	High	High	High	High	High	High	High	High	931.4	657.8	297.8	952.9	661.2
High	Q9HAZ1	Dual specificity protein kinase CLK4 OS=Homo sapiens GN=CLK4 PE=1 SV=1	7	CLK4	57.5	3	11	2	0.702117	0.798558	0.889265	0.567753	0.982113	0.621533	0.833443	-0.12	-0.05	-0.04	-0.18	0.08	-0.15	-0.06	0.918	0.969	0.975	0.88	1.055	0.902	0.958	High	High	High	High	High	High	High	High	High	High	High	High	High	High	High	375.8	486.2	510.2	383.4	428.7
High	P43490	Nicotinamide phosphoribosyltransferase OS=Homo sapiens GN=NAMPT PE=1 SV=1	69	NAMPT	55.5	32	354	32	0.982715	0.745876	0.872958	0.706172	0.895982	0.878144	0.732245	0.01	0.13	0.21	0.44	0.12	0.23	0.43	1.006	1.096	1.154	1.354	1.09	1.173	1.345	High	High	High	High	High	High	High	High	High	High	High	High	High	High	High	5699.1	3685.1	4374.7	5735.6	3901.9
High	P51858	Hepatoma-derived growth factor OS=Homo sapiens GN=HDGF PE=1 SV=1	78	HDGF	26.8	24	303	23	0.977568	0.627913	0.936065	0.658197	0.635361	0.685431	0.589932	-0.03	0.15	0.14	0.46	0.18	0.31	0.49	0.98	1.111	1.105	1.374	1.134	1.244	1.403	High	High	High	High	High	High	High	High	High	High	High	High	High	High	High	4892.8	5236.2	5343.1	4794.3	5353.2
High	Q99700	Ataxin-2 OS=Homo sapiens GN=ATXN2 PE=1 SV=2	33	ATXN2	140.2	36	194	34	0.000113326	0.823191	0.94216	0.872759	0.0149283	0.901158	0.923911	0.39	0.1	0.14	0.31	-0.29	0.17	-0.09	1.315	1.073	1.099	1.238	0.816	1.126	0.941	High	High	High	High	High	High	High	High	High	High	High	High	High	High	High	6110	7121.8	5100.2	7566.6	9362.5
High	O95684	FGFR1 oncogene partner OS=Homo sapiens GN=FGFR1OP PE=1 SV=1	41	FGFR1OP	43	10	49	10	0.386045	0.708142	0.969837	0.968571	0.982113	0.974871	0.963958	-0.15	-0.07	0.05	0.11	0.08	0.05	0.26	0.9	0.951	1.036	1.076	1.056	1.038	1.195	High	High	High	High	High	High	High	High	High	High	High	High	High	High	High	1054.1	954.2	1406.9	949	851.8
High	Q9H1A4	Anaphase-promoting complex subunit 1 OS=Homo sapiens GN=ANAPC1 PE=1 SV=1	19	ANAPC1	216.4	29	152	29	0.781624	0.808769	0.934273	0.946224	0.96134	0.950657	0.813048	0.1	0.09	-0.09	-0.13	-0.01	-0.04	-0.23	1.075	1.064	0.939	0.914	0.99	0.974	0.85	High	High	High	High	High	High	High	High	High	High	High	High	High	High	High	7276	7450.8	4752.5	7883	8010.2
High	Q8WV92	MIT domain-containing protein 1 OS=Homo sapiens GN=MITD1 PE=1 SV=1	22	MITD1	29.3	4	5	4	0.671945	0.956653	0.341769	0.837195	0.605983	0.970505	0.973466	-0.17	0.1	-0.21	-0.06	0.27	0.15	0.11	0.888	1.073	0.866	0.96	1.209	1.108	1.081	High	High	Not Found	High	High	Not Found	High	High	Not Found	High	High	Not Found	High	High	Not Found	552.6	101.4		519.2	85.1
High	Q15652	Probable JmjC domain-containing histone demethylation protein 2C OS=Homo sapiens GN=JMJD1C PE=1 SV=2	2	JMJD1C	284.3	3	9	3	0.945039	0.819262	0.984181	0.937162	0.988777	0.886384	0.960999	0.09	0.19	0.11	0.34	0.1	0.23	0.25	1.064	1.138	1.08	1.266	1.069	1.173	1.19	High	High	High	High	High	High	High	High	High	High	High	High	High	High	High	159.3	176.9	86.2	134.4	188.2
High	P23378	Glycine dehydrogenase (decarboxylating), mitochondrial OS=Homo sapiens GN=GLDC PE=1 SV=2	14	GLDC	112.7	11	37	11	0.954633	0.956821	0.952254	0.98098	0.991555	0.999883	0.941894	0.06	0.1	0.03	0.14	0.04	0.11	0.07	1.044	1.071	1.02	1.098	1.026	1.076	1.052	High	High	High	High	High	High	High	High	High	High	High	High	High	High	High	383.7	494.1	25.7	393.8	515.7
High	Q16740	ATP-dependent Clp protease proteolytic subunit, mitochondrial OS=Homo sapiens GN=CLPP PE=1 SV=1	48	CLPP	30.2	11	142	11	0.916498	0.942986	0.95502	0.937162	0.807377	0.989221	0.895467	-0.07	0.08	0.11	0.22	0.15	0.11	0.28	0.956	1.058	1.076	1.163	1.107	1.081	1.217	High	High	High	High	High	High	High	High	High	High	High	High	High	High	High	3981	4062.1	3599.9	3827.3	3852.9
High	Q9HDC9	Adipocyte plasma membrane-associated protein OS=Homo sapiens GN=APMAP PE=1 SV=2	50	APMAP	46.5	19	242	19	0.921681	0.890274	0.878723	0.872759	0.999725	0.970505	0.903675	0.07	0.13	0.23	0.39	0.06	0.16	0.32	1.049	1.091	1.171	1.309	1.039	1.118	1.248	High	High	High	High	High	High	High	High	High	High	High	High	High	High	High	2583.1	2200	2672.8	2838.2	2308.9
High	Q8NG08	DNA helicase B OS=Homo sapiens GN=HELB PE=1 SV=2	3	HELB	123.2	4	17	4	0.869945	0.992441	0.451543	0.30225	0.81861	0.80594	0.601717	0.14	0.03	0.38	0.68	-0.11	0.3	0.54	1.103	1.022	1.301	1.6	0.926	1.23	1.45	High	High	High	High	High	High	High	High	High	High	High	High	High	High	High	143.4	116.2	113.1	158.3	130.6
High	Q9NYL2	Mitogen-activated protein kinase kinase kinase MLT OS=Homo sapiens GN=ZAK PE=1 SV=3	16	ZAK; MAP3K20	91.1	10	19	10	0.853666	0.952666	0.599744	0.988525	0.938579	0.813119	0.969448	0.13	0.11	0.3	0.24	-0.02	-0.07	0.11	1.093	1.08	1.234	1.178	0.988	0.955	1.078	High	High	High	High	High	High	High	High	High	High	High	High	High	High	High	308	702.3	208.8	346.5	767.4
High	Q6P5R6	60S ribosomal protein L22-like 1 OS=Homo sapiens GN=RPL22L1 PE=1 SV=2	57	RPL22L1	14.6	5	62	5	0.760739	0.82744	1.76233e-09	0.0140552	0.998515	0.968586	0.00187109	-0.1	-0.05	-0.95	-0.78	0.05	0.16	-0.68	0.931	0.965	0.518	0.581	1.037	1.121	0.624	High	High	High	High	High	High	High	High	High	High	High	High	High	High	High	2370.4	2740.8	3554.6	2205.8	2442.7
High	Q14689	Disco-interacting protein 2 homolog A OS=Homo sapiens GN=DIP2A PE=1 SV=2	3	DIP2A	170.3	3	7	3	0.899668	0.207568	0.664103	0.84499	0.809527	0.999974	0.930761	0.17	0.51	0.38	0.48	0.33	0.09	0.3	1.127	1.421	1.304	1.391	1.261	1.067	1.234	High	High	High	High	High	High	High	High	High	High	High	High	High	High	High	27.1	23.5	24.9	28.6	26.5
High	O00488	Zinc finger protein 593 OS=Homo sapiens GN=ZNF593 PE=1 SV=2	31	ZNF593	15.2	3	22	3	0.0406067	0.0206303	0.977724	0.914083	0.910282	0.760222	0.973466	-0.25	-0.26	0.05	-0.01	-0.02	-0.06	0.24	0.842	0.832	1.036	0.995	0.989	0.96	1.182	High	High	High	High	High	High	High	High	High	High	High	High	High	High	High	1422.1	2510	1331.1	1155.4	2113.6
High	O43491	Band 4.1-like protein 2 OS=Homo sapiens GN=EPB41L2 PE=1 SV=1	63	EPB41L2	112.5	63	643	57	0.936914	0.978282	0.94216	0.872759	0.972416	0.784233	0.882357	-0.07	-0.04	-0.07	-0.24	0.03	-0.18	-0.17	0.952	0.975	0.955	0.845	1.024	0.885	0.887	High	High	High	High	High	High	High	High	High	High	High	High	High	High	High	54488.4	54164	61813.6	53988.9	50554.1
High	Q9HC07	Transmembrane protein 165 OS=Homo sapiens GN=TMEM165 PE=1 SV=1	25	TMEM165	34.9	7	42	7	0.870141	0.953006	0.997655	0.989208	0.687455	0.977063	0.971816	-0.08	0.1	0.1	0.16	0.18	0.06	0.24	0.945	1.072	1.07	1.119	1.133	1.046	1.184	High	High	High	High	High	High	High	High	High	High	High	High	High	High	High	1270.3	1189.1	567.9	1200.9	1311.1
High	P04083	Annexin A1 OS=Homo sapiens GN=ANXA1 PE=1 SV=2	46	ANXA1	38.7	12	82	12	0.993866	0.861559	0.985479	0.969884	0.883563	0.932069	0.941872	0	-0.03	0.07	0.29	-0.03	0.22	0.29	0.999	0.981	1.051	1.222	0.981	1.162	1.223	High	High	High	High	High	High	High	High	High	High	High	High	High	High	High	1779	1075.2	943.7	1777.3	997.1
High	Q96FS4	Signal-induced proliferation-associated protein 1 OS=Homo sapiens GN=SIPA1 PE=1 SV=1	5	SIPA1	112.1	3	16	3	0.980841	0.47326	0.284648	0.279001	0.768954	0.843416	0.312771	0.03	0.28	0.42	0.69	0.25	0.27	0.66	1.021	1.213	1.337	1.613	1.188	1.206	1.579	High	High	High	High	High	High	High	High	High	High	High	High	High	High	High	139	116.3	154.1	142	126.2
High	Q9ULX3	RNA-binding protein NOB1 OS=Homo sapiens GN=NOB1 PE=1 SV=1	51	NOB1	46.6	18	114	18	0.349372	0.965163	0.934273	0.892485	0.530273	0.987767	0.978371	0.17	0.06	0.16	0.29	-0.1	0.13	0.12	1.124	1.046	1.118	1.22	0.93	1.092	1.085	High	High	High	High	High	High	High	High	High	High	High	High	High	High	High	3604.5	2892.9	3275.9	3892.3	3252.8
High	Q9H425	Uncharacterized protein C1orf198 OS=Homo sapiens GN=C1orf198 PE=1 SV=1	21	C1orf198	36.3	6	29	6	0.837374	0.764214	0.914085	0.962529	0.991555	0.998881	0.864282	-0.09	-0.05	0.19	0.31	0.03	0.12	0.4	0.941	0.963	1.142	1.238	1.023	1.084	1.316	High	High	High	High	High	High	High	High	High	High	High	High	High	High	High	530.1	522.1	515.9	498.6	506.3
High	O94901	SUN domain-containing protein 1 OS=Homo sapiens GN=SUN1 PE=1 SV=3	34	SUN1	90	22	87	21	0.991977	0.941605	0.223644	0.61624	0.973331	0.963066	0.525414	-0.03	0.03	-0.38	-0.41	0.06	-0.03	-0.38	0.979	1.019	0.766	0.752	1.041	0.981	0.768	High	High	High	High	High	High	High	High	High	High	High	High	High	High	High	14515.9	7150	8893.8	14209.9	6795.3
High	Q9H6Z4	Ran-binding protein 3 OS=Homo sapiens GN=RANBP3 PE=1 SV=1	35	RANBP3	60.2	17	111	17	0.362052	0.92729	0.886198	0.911565	0.684537	0.998881	0.978371	0.18	0.11	0.22	0.34	-0.06	0.12	0.17	1.13	1.083	1.168	1.27	0.958	1.087	1.124	High	High	High	High	High	High	High	High	High	High	High	High	High	High	High	2544.9	1943.6	2621.3	2875.7	2238.7
High	Q9NPG3	Ubinuclein-1 OS=Homo sapiens GN=UBN1 PE=1 SV=2	6	UBN1	121.4	6	19	6	0.291485	0.120234	0.0598348	0.113549	0.920456	0.760222	0.546372	-0.19	-0.22	-0.27	-0.35	-0.03	-0.08	-0.16	0.878	0.858	0.827	0.785	0.977	0.949	0.893	High	High	High	High	High	High	High	High	High	High	High	High	High	High	High	739.3	767.5	407.8	602.3	727.2
High	O15382	Branched-chain-amino-acid aminotransferase, mitochondrial OS=Homo sapiens GN=BCAT2 PE=1 SV=2	27	BCAT2	44.3	9	65	9	0.999908	0.97351	0.969837	0.994195	0.984319	0.974871	0.983408	0	0.03	0.13	0.2	0.03	0.07	0.2	1.001	1.024	1.098	1.152	1.022	1.049	1.15	High	High	High	High	High	High	High	High	High	High	High	High	High	High	High	990	2235.3	1531.4	1084.4	2210.6
High	Q8TEU7	Rap guanine nucleotide exchange factor 6 OS=Homo sapiens GN=RAPGEF6 PE=1 SV=2	6	RAPGEF6	179.3	8	53	7	0.906782	0.941605	0.914085	0.940274	0.7698	0.974871	0.775888	-0.13	0.12	0.2	0.34	0.25	0.14	0.46	0.914	1.089	1.148	1.261	1.191	1.099	1.38	High	High	High	High	High	High	High	High	High	High	High	High	High	High	High	144.9	66.7	459.6	132.5	74.2
High	Q6IQ21	Zinc finger protein 770 OS=Homo sapiens GN=ZNF770 PE=2 SV=1	3	ZNF770	80	2	7	2	0.740211	0.460189	0.569494	0.0208803	0.968592	0.112141	0.214401	-0.17	-0.17	-0.16	-0.54	0	-0.38	-0.37	0.887	0.889	0.894	0.688	1.003	0.77	0.776	High	High	High	High	High	High	High	High	High	High	High	High	High	High	High	170.4	204.3		159.9	171.1
High	Q96GY3	Protein lin-37 homolog OS=Homo sapiens GN=LIN37 PE=1 SV=1	16	LIN37	28.4	4	12	4	0.994883	0.956821	0.882471	0.787084	0.968592	0.864779	0.783212	0.01	0.03	-0.03	-0.06	0.01	-0.03	-0.07	1.01	1.018	0.98	0.959	1.008	0.979	0.95	High	High	High	High	High	High	High	High	High	High	High	High	High	High	High	636.4	809.3	391.3	707.7	817.3
High	P50479	PDZ and LIM domain protein 4 OS=Homo sapiens GN=PDLIM4 PE=1 SV=2	8	PDLIM4	35.4	3	6	3	0.914221	0.994391	0.959107	0.962529	0.919952	0.98475	0.979038	-0.14	0.04	0.02	0.06	0.18	0.04	0.2	0.905	1.025	1.012	1.043	1.133	1.03	1.152	Not Found	High	High	Not Found	High	High	Not Found	High	High	Not Found	High	High	Not Found	High	High		81.1	113.6		62
High	Q08379	Golgin subfamily A member 2 OS=Homo sapiens GN=GOLGA2 PE=1 SV=3	44	GOLGA2	113	35	181	35	0.942037	0.215915	0.94216	0.955783	0.530941	0.989221	0.953361	-0.07	-0.2	-0.08	-0.11	-0.13	-0.03	-0.04	0.951	0.869	0.945	0.926	0.914	0.98	0.973	High	High	High	High	High	High	High	High	High	High	High	High	High	High	High	14984.3	10289.5	9206.7	14257.2	9731.6
High	Q9BV44	THUMP domain-containing protein 3 OS=Homo sapiens GN=THUMPD3 PE=1 SV=1	38	THUMPD3	57	16	92	17	0.992181	0.985189	0.989148	0.989208	0.973331	0.999974	0.983408	0.02	0.04	0.1	0.21	0.02	0.11	0.2	1.013	1.029	1.073	1.161	1.015	1.082	1.145	High	High	High	High	High	High	High	High	High	High	High	High	High	High	High	1996.2	2002.9	1545.5	2067.2	1953.7
High	Q9NUP9	Protein lin-7 homolog C OS=Homo sapiens GN=LIN7C PE=1 SV=1	48	LIN7C	21.8	10	102	6	0.942037	0.792642	0.914085	0.851354	0.93767	0.841179	0.864282	-0.07	-0.11	-0.12	-0.27	-0.03	-0.16	-0.2	0.951	0.93	0.923	0.829	0.978	0.898	0.871	High	High	High	High	High	High	High	High	High	High	High	High	High	High	High	8887.6	11454.4	7184.1	8537.3	10213.5
High	O43924	Retinal rod rhodopsin-sensitive cGMP 3',5'-cyclic phosphodiesterase subunit delta OS=Homo sapiens GN=PDE6D PE=1 SV=1	21	PDE6D	17.4	2	8	2	0.760739	0.122717	0.975053	0.978937	0.517237	0.989221	0.983177	0.11	0.35	0.13	0.27	0.23	0.14	0.16	1.083	1.271	1.093	1.208	1.174	1.106	1.116	High	High	High	High	High	High	High	High	High	High	High	High	High	High	High	563.3	627.8	769.3	609.9	618.5
High	Q8N6H7	ADP-ribosylation factor GTPase-activating protein 2 OS=Homo sapiens GN=ARFGAP2 PE=1 SV=1	38	ARFGAP2	56.7	19	79	20	0.994883	0.95904	0.951306	0.99153	0.978551	0.968948	0.979038	0	0.03	0.16	0.21	0.03	0.06	0.21	0.998	1.018	1.113	1.158	1.02	1.04	1.161	High	High	High	High	High	High	High	High	High	High	High	High	High	High	High	1484.6	1294.5	1620.7	1494.8	1291.6
High	Q86Y56	Dynein assembly factor 5, axonemal OS=Homo sapiens GN=DNAAF5 PE=1 SV=4	41	HEATR2; DNAAF5	93.5	27	199	27	0.945164	0.993439	0.987336	0.968571	0.89468	0.977063	0.975979	0.06	0.04	0.09	0.25	-0.02	0.15	0.19	1.039	1.028	1.067	1.187	0.989	1.112	1.143	High	High	High	High	High	High	High	High	High	High	High	High	High	High	High	3258.1	2444.8	2091.6	3387.5	2539.9
High	Q8N6R0	Methyltransferase-like protein 13 OS=Homo sapiens GN=METTL13 PE=1 SV=1	26	METTL13	78.7	12	66	12	0.844317	0.63807	0.891977	0.968571	0.95906	0.986245	0.9907	0.09	0.2	0.22	0.3	0.11	0.08	0.2	1.067	1.148	1.162	1.228	1.076	1.057	1.151	High	High	High	High	High	High	High	High	High	High	High	High	High	High	High	640	962.1	1034.1	761.8	1026.6
High	O95239	Chromosome-associated kinesin KIF4A OS=Homo sapiens GN=KIF4A PE=1 SV=3	45	KIF4A	139.8	53	309	52	0.234864	0.00480097	0.978561	0.946224	0.844773	0.886384	0.97691	0.17	0.28	0.07	0.19	0.11	0.13	0.02	1.127	1.213	1.049	1.144	1.077	1.091	1.015	High	High	High	High	High	High	High	High	High	High	High	High	High	High	High	11575.7	11988	9713.6	12822.2	13507.6
High	Q92769	Histone deacetylase 2 OS=Homo sapiens GN=HDAC2 PE=1 SV=2	55	HDAC2	55.3	24	243	18	0.999526	0.956653	0.745293	0.893004	0.980307	0.999883	0.867503	-0.03	-0.05	-0.21	-0.22	-0.02	-0.01	-0.19	0.98	0.968	0.867	0.858	0.987	0.99	0.875	High	High	High	High	High	High	High	High	High	High	High	High	High	High	High	14029	17539.7	16541	13754.6	16947.1
High	Q96ST2	Protein IWS1 homolog OS=Homo sapiens GN=IWS1 PE=1 SV=2	26	IWS1	91.9	18	121	17	0.980841	0.702529	0.94216	0.99153	0.501341	0.955118	0.9674	0.01	-0.12	-0.08	0	-0.13	0.08	-0.01	1.007	0.919	0.945	1	0.912	1.058	0.993	High	High	High	High	High	High	High	High	High	High	High	High	High	High	High	9366.6	11444.9	9083.7	9564	11526.4
High	Q9UBF8	Phosphatidylinositol 4-kinase beta OS=Homo sapiens GN=PI4KB PE=1 SV=1	25	PI4KB	91.3	17	47	18	0.992181	0.942986	0.978561	0.965083	0.974681	0.959542	0.937762	0.02	0.12	0.13	0.31	0.09	0.19	0.29	1.016	1.083	1.091	1.243	1.066	1.14	1.224	High	High	High	High	High	High	High	High	High	High	High	High	High	High	High	579	780.3	1361.6	552.1	834.1
High	Q07960	Rho GTPase-activating protein 1 OS=Homo sapiens GN=ARHGAP1 PE=1 SV=1	46	ARHGAP1	50.4	16	177	16	0.983248	0.906932	0.997015	0.939972	0.967611	0.934213	0.93373	0.02	0.12	0.06	0.27	0.1	0.2	0.25	1.011	1.084	1.044	1.202	1.072	1.151	1.188	High	High	High	High	High	High	High	High	High	High	High	High	High	High	High	2956.2	2507.5	2776.2	2882.9	2787.2
High	P63313	Thymosin beta-10 OS=Homo sapiens GN=TMSB10 PE=1 SV=2	34	TMSB10	5	3	6	3	0.77394	0.230225	0.94216	0.887792	0.861529	0.404497	0.963498	-0.11	-0.17	0.16	-0.01	-0.06	-0.18	0.1	0.925	0.89	1.121	0.993	0.962	0.886	1.074	High	High	High	High	High	High	High	High	High	High	High	High	High	High	High	420.5	369.4		379.2	350.1
High	Q659A1	Little elongation complex subunit 2 OS=Homo sapiens GN=ICE2 PE=1 SV=2	12	NARG2; ICE2	109.9	10	21	10	0.945164	0.448597	0.738731	0.89141	0.674543	0.974969	0.895467	-0.05	-0.11	-0.09	-0.03	-0.07	0.05	0.01	0.967	0.924	0.94	0.976	0.956	1.038	1.009	High	High	High	High	High	High	High	High	High	High	High	High	High	High	High	1477.9	1648.1	208.3	1514.7	1593.7
High	Q9Y3F4	Serine-threonine kinase receptor-associated protein OS=Homo sapiens GN=STRAP PE=1 SV=1	72	STRAP	38.4	22	389	22	0.0316844	0.373259	0.975331	0.979451	0.000476691	0.990564	0.920042	-0.29	0.13	-0.02	-0.05	0.42	-0.03	0.24	0.818	1.098	0.986	0.967	1.342	0.981	1.183	High	High	High	High	High	High	High	High	High	High	High	High	High	High	High	12751	13396.6	13796	10791.8	10909.5
High	Q9BTZ2	Dehydrogenase/reductase SDR family member 4 OS=Homo sapiens GN=DHRS4 PE=1 SV=3	43	DHRS4	29.5	10	56	10	0.936556	0.99842	0.997015	0.999955	0.935145	0.989221	0.975979	-0.05	0.06	0.08	0.17	0.11	0.1	0.22	0.967	1.046	1.054	1.126	1.081	1.068	1.165	High	High	High	High	High	High	High	High	High	High	High	High	High	High	High	2420.1	1996.6	1155.3	2339.9	1930.9
High	P78316	Nucleolar protein 14 OS=Homo sapiens GN=NOP14 PE=1 SV=3	44	NOP14	97.6	43	376	43	0.880179	0.999839	0.916193	0.939599	0.921054	0.989221	0.93373	-0.09	-0.02	-0.1	-0.15	0.07	-0.05	-0.07	0.942	0.987	0.931	0.9	1.048	0.966	0.955	High	High	High	High	High	High	High	High	High	High	High	High	High	High	High	51304.4	46777.3	48983.1	48316.3	44903.8
High	P55265	Double-stranded RNA-specific adenosine deaminase OS=Homo sapiens GN=ADAR PE=1 SV=4	51	ADAR	136	56	730	56	0.890293	0.999839	0.651416	0.705794	0.933905	0.89342	0.720516	-0.08	-0.02	-0.24	-0.37	0.06	-0.13	-0.29	0.944	0.987	0.844	0.771	1.046	0.914	0.817	High	High	High	High	High	High	High	High	High	High	High	High	High	High	High	85049.6	80651.9	85497.2	78860.1	76101.3
High	Q8IVM0	Coiled-coil domain-containing protein 50 OS=Homo sapiens GN=CCDC50 PE=1 SV=1	34	CCDC50	35.8	10	35	10	0.0631468	0.309216	0.939239	0.990529	0.968923	0.932069	0.850445	-0.21	-0.13	0.18	0.2	0.09	0.03	0.42	0.863	0.916	1.131	1.151	1.061	1.018	1.334	High	High	High	High	High	High	High	High	High	High	High	High	High	High	High	1233.7	1976	3091.7	986.1	1705.6
High	Q9H061	Transmembrane protein 126A OS=Homo sapiens GN=TMEM126A PE=1 SV=1	38	TMEM126A	21.5	9	52	9	0.657568	0.955044	0.148417	0.649992	0.87159	0.970505	0.752316	-0.12	0.02	-0.25	-0.21	0.14	0.04	-0.09	0.923	1.015	0.839	0.865	1.099	1.031	0.937	High	High	High	High	High	High	High	High	High	High	High	High	High	High	High	2105.2	1605.5	1570.8	2027.9	1481.6
High	A1X283	SH3 and PX domain-containing protein 2B OS=Homo sapiens GN=SH3PXD2B PE=1 SV=3	15	SH3PXD2B	101.5	12	38	11	0.994978	0.992441	0.61799	0.783253	0.9833	0.954967	0.70105	0	0.08	0.3	0.48	0.08	0.18	0.48	0.999	1.055	1.228	1.392	1.056	1.133	1.393	High	High	High	High	High	High	High	High	High	High	High	High	High	High	High	472.2	488.8	202.9	460	488.4
High	Q08752	Peptidyl-prolyl cis-trans isomerase D OS=Homo sapiens GN=PPID PE=1 SV=3	69	PPID	40.7	25	313	24	0.999908	0.956653	0.94216	0.835061	0.982113	0.89342	0.8604	0	0.07	0.12	0.34	0.07	0.23	0.35	0.998	1.048	1.085	1.27	1.05	1.17	1.272	High	High	High	High	High	High	High	High	High	High	High	High	High	High	High	3600.1	3260	4074.5	3553.1	3392
High	Q9H4A3	Serine/threonine-protein kinase WNK1 OS=Homo sapiens GN=WNK1 PE=1 SV=2	19	WNK1	250.6	38	137	34	0.100889	0.955044	0.603852	0.925258	0.0718966	0.999883	0.983408	-0.21	0.1	-0.18	-0.07	0.3	0.11	0.14	0.866	1.068	0.883	0.954	1.234	1.08	1.102	High	High	High	High	High	High	High	High	High	High	High	High	High	High	High	2185.9	2681.7	2258.8	1582.9	2635.4
High	Q9Y6A4	Cilia- and flagella-associated protein 20 OS=Homo sapiens GN=CFAP20 PE=1 SV=1	30	C16orf80; CFAP20	22.8	5	63	5	0.914159	0.996433	0.94216	0.985066	0.968592	0.977063	0.979038	-0.07	0.02	-0.06	-0.04	0.08	0.02	0.03	0.955	1.012	0.956	0.973	1.06	1.017	1.018	High	High	High	High	High	High	High	High	High	High	High	High	High	High	High	3894	3699.3	5490.8	3719.1	3379.5
High	Q9UGJ1	Gamma-tubulin complex component 4 OS=Homo sapiens GN=TUBGCP4 PE=1 SV=1	21	TUBGCP4	76	10	32	10	0.871265	0.806113	0.889555	0.994195	0.995471	0.882284	0.945955	0.1	0.17	0.21	0.18	0.07	-0.03	0.08	1.074	1.124	1.157	1.135	1.046	0.981	1.057	High	High	High	High	High	High	High	High	High	High	High	High	High	High	High	343.3	382.1	580.7	368.8	397.3
High	Q9BTU6	Phosphatidylinositol 4-kinase type 2-alpha OS=Homo sapiens GN=PI4K2A PE=1 SV=1	31	PI4K2A	54	14	47	14	0.954633	0.963416	0.94216	0.968571	0.99208	0.994571	0.969205	0.05	0.09	0.17	0.3	0.04	0.13	0.25	1.037	1.067	1.123	1.231	1.028	1.096	1.186	High	High	High	High	High	High	High	High	High	High	High	High	High	High	High	556.1	954.6	792.8	585.4	990.4
High	Q6P1X5	Transcription initiation factor TFIID subunit 2 OS=Homo sapiens GN=TAF2 PE=1 SV=3	18	TAF2	136.9	19	58	19	0.980889	0.955044	0.894075	0.963564	0.962582	0.978877	0.923911	-0.02	-0.01	-0.13	-0.08	0.01	0.05	-0.06	0.986	0.991	0.911	0.943	1.005	1.035	0.956	High	High	High	High	High	High	High	High	High	High	High	High	High	High	High	3270.9	4630.4	3360.5	3226.4	4564
High	Q92990	Glomulin OS=Homo sapiens GN=GLMN PE=1 SV=2	40	GLMN	68.2	19	134	19	0.981959	0.684142	0.960771	0.883035	0.744167	0.703045	0.839138	0.02	0.18	0.14	0.44	0.16	0.3	0.42	1.013	1.135	1.103	1.355	1.121	1.229	1.339	High	High	High	High	High	High	High	High	High	High	High	High	High	High	High	1486	1752.6	1121.3	1467.8	1778.8
High	Q14320	Protein FAM50A OS=Homo sapiens GN=FAM50A PE=1 SV=2	50	FAM50A	40.2	20	245	19	0.945164	0.722512	0.978561	0.925678	0.697233	0.89342	0.89417	-0.06	0.09	0.07	0.23	0.16	0.16	0.3	0.956	1.068	1.05	1.176	1.117	1.12	1.23	High	High	High	High	High	High	High	High	High	High	High	High	High	High	High	6522.1	8602.4	8000.4	6221.4	8391.7
High	Q68CQ7	Glycosyltransferase 8 domain-containing protein 1 OS=Homo sapiens GN=GLT8D1 PE=1 SV=2	23	GLT8D1	41.9	7	25	7	0.970636	0.887165	0.965943	0.937034	0.807006	0.932365	0.947643	-0.03	0.14	0.04	0.05	0.17	0.01	0.08	0.98	1.103	1.032	1.037	1.126	1.005	1.059	High	High	High	High	High	High	High	High	High	High	High	High	High	High	High	623.8	171	479.4	556.2	179.6
High	Q9Y3D5	28S ribosomal protein S18c, mitochondrial OS=Homo sapiens GN=MRPS18C PE=1 SV=1	15	MRPS18C	15.8	3	20	3	0.980841	0.847533	0.993277	0.948801	0.904509	0.841179	0.923896	0.02	0.15	0.08	0.34	0.13	0.25	0.32	1.013	1.107	1.058	1.262	1.093	1.192	1.245	High	High	High	High	High	High	High	High	High	High	High	High	High	High	High	1408.2	1373.6	1269.4	1396	1475.6
High	Q8NBZ7	UDP-glucuronic acid decarboxylase 1 OS=Homo sapiens GN=UXS1 PE=1 SV=1	7	UXS1	47.5	2	6	3	0.970636	0.616266	0.777802	0.999948	0.564908	0.841179	0.980413	0.05	-0.16	0.29	0.18	-0.22	-0.11	0.13	1.037	0.892	1.224	1.132	0.86	0.925	1.091	High	High	High	High	High	High	High	High	High	High	High	High	High	High	High	90.8	110.9	28.5	77.2	115
High	Q9H582	Zinc finger protein 644 OS=Homo sapiens GN=ZNF644 PE=1 SV=2	18	ZNF644	149.5	17	68	18	0.906782	0.895887	0.997015	0.988525	0.991555	0.85767	0.983408	-0.07	-0.03	0.05	0	0.04	-0.05	0.08	0.95	0.977	1.038	1.003	1.028	0.966	1.055	High	High	High	High	High	High	High	High	High	High	High	High	High	High	High	4558.7	3100.3	3151.4	4332.3	3101.5
High	Q6PIU2	Neutral cholesterol ester hydrolase 1 OS=Homo sapiens GN=NCEH1 PE=1 SV=3	18	NCEH1	45.8	5	19	5	0.980841	0.554874	0.910665	0.887068	0.786196	0.964325	0.867456	0.03	0.27	-0.05	-0.04	0.24	0.01	-0.07	1.022	1.203	0.966	0.97	1.178	1.005	0.95	High	High	High	High	High	High	High	High	High	High	High	High	High	High	High		86.5	138		105.9
High	P27105	Erythrocyte band 7 integral membrane protein OS=Homo sapiens GN=STOM PE=1 SV=3	35	STOM	31.7	6	50	6	0.906782	0.872174	0.777802	0.940818	0.991555	0.954847	0.885782	-0.06	-0.02	0.27	0.31	0.04	0.04	0.38	0.957	0.984	1.209	1.243	1.028	1.029	1.299	High	High	High	High	High	High	High	High	High	High	High	High	High	High	High	2481.3	2423.5	1354.6	2374.7	2183.9
High	Q9H1K1	Iron-sulfur cluster assembly enzyme ISCU, mitochondrial OS=Homo sapiens GN=ISCU PE=1 SV=2	39	ISCU	18	7	30	7	0.956211	0.722512	0.969965	0.571705	0.501852	0.226313	0.295608	-0.04	0.19	0.13	0.58	0.24	0.45	0.62	0.971	1.145	1.094	1.491	1.179	1.362	1.535	High	High	High	High	High	High	High	High	High	High	High	High	High	High	High	512.4	852	623.9	497.7	935
High	Q9Y535	DNA-directed RNA polymerase III subunit RPC8 OS=Homo sapiens GN=POLR3H PE=1 SV=1	38	POLR3H	22.9	5	21	5	0.993866	0.959777	0.93377	0.933972	0.988661	0.968715	0.910617	0.02	0.1	0	0.04	0.08	0.05	0.02	1.014	1.07	0.998	1.03	1.055	1.032	1.016	High	High	High	High	High	High	High	High	High	High	High	High	High	High	High	377.3	156.5	481.1	382.6	168.5
High	Q9UBV2	Protein sel-1 homolog 1 OS=Homo sapiens GN=SEL1L PE=1 SV=3	20	SEL1L	88.7	10	39	10	0.027537	0.937145	0.977724	0.988894	0.22577	0.95022	0.876	0.26	0.11	0.06	0.24	-0.15	0.18	-0.02	1.198	1.08	1.041	1.183	0.902	1.136	0.988	High	High	High	High	High	High	High	High	High	High	High	High	High	High	High	1244.1	1309.8	821.5	1490.5	1476.9
High	Q9NXV2	BTB/POZ domain-containing protein KCTD5 OS=Homo sapiens GN=KCTD5 PE=1 SV=1	18	KCTD5	26.1	2	17	2	0.980841	0.816318	0.903902	0.968571	0.792828	0.729102	0.913021	-0.06	0.22	-0.07	0.28	0.28	0.35	0.34	0.961	1.166	0.95	1.214	1.213	1.278	1.263	High	High	High	High	High	High	High	High	High	High	High	High	High	High	High	36.5		76.6	35
High	Q53GS7	Nucleoporin GLE1 OS=Homo sapiens GN=GLE1 PE=1 SV=2	33	GLE1	79.8	21	106	21	0.967487	0.956653	0.915745	0.897721	0.96134	0.920699	0.892224	-0.05	0.01	-0.11	-0.21	0.07	-0.1	-0.16	0.965	1.01	0.927	0.864	1.047	0.931	0.895	High	High	High	High	High	High	High	High	High	High	High	High	High	High	High	10915.2	6172.3	9921.6	11341.9	5877.2
High	Q9Y277	Voltage-dependent anion-selective channel protein 3 OS=Homo sapiens GN=VDAC3 PE=1 SV=1	64	VDAC3	30.6	18	655	16	0.945164	0.944074	0.997015	0.989208	0.890787	0.989221	0.958266	0.01	-0.06	0.04	-0.01	-0.07	-0.05	-0.03	1.01	0.961	1.027	0.99	0.951	0.965	0.98	High	High	High	High	High	High	High	High	High	High	High	High	High	High	High	43867.7	50275	50715.4	44325.9	45660.6
High	Q96N11	Uncharacterized protein C7orf26 OS=Homo sapiens GN=C7orf26 PE=2 SV=1	12	C7orf26	50	3	14	3	0.943003	0.857226	0.195586	0.525305	0.984737	0.98475	0.734026	-0.07	-0.04	-0.25	-0.21	0.03	0.04	-0.14	0.952	0.974	0.84	0.866	1.023	1.031	0.91	High	High	High	High	High	High	High	High	High	High	High	High	High	High	High	173.4	336.5	293.9	177.3	320.3
High	P09455	Retinol-binding protein 1 OS=Homo sapiens GN=RBP1 PE=1 SV=2	23	RBP1	15.8	3	19	3	0.93888	0.746909	0.649744	0.763019	0.968592	0.940517	0.860007	0.08	0.2	0.3	0.5	0.12	0.19	0.41	1.058	1.146	1.234	1.41	1.083	1.142	1.333	High	High	High	High	High	High	High	High	High	High	High	High	High	High	High	261.8	239.8	225.1	267.1	253.6
High	Q96HR8	H/ACA ribonucleoprotein complex non-core subunit NAF1 OS=Homo sapiens GN=NAF1 PE=1 SV=2	11	NAF1	53.7	6	40	6	0.524215	0.919621	0.979766	0.977881	0.910282	0.941342	0.979295	-0.12	0	0.05	0.09	0.13	0.03	0.21	0.918	1.001	1.037	1.062	1.091	1.024	1.157	High	High	High	High	High	High	High	High	High	High	High	High	High	High	High	2999.4	2015.3	1313.2	2752.2	1587.5
High	Q9UII2	ATPase inhibitor, mitochondrial OS=Homo sapiens GN=ATPIF1 PE=1 SV=1	32	ATPIF1	12.2	7	76	8	0.148643	0.857588	0.364429	0.988525	0.728678	0.558173	0.939728	-0.19	-0.03	-0.24	0.09	0.17	0.33	0.29	0.874	0.98	0.847	1.065	1.122	1.258	1.219	High	High	High	High	High	High	High	High	High	High	High	High	High	High	High	2444	2152.1	2363.1	1495.1	1880.5
High	Q15154	Pericentriolar material 1 protein OS=Homo sapiens GN=PCM1 PE=1 SV=4	20	PCM1	228.4	31	114	31	0.0969878	0.207568	0.903902	0.884956	0.98236	0.744676	0.95725	-0.23	-0.19	-0.09	-0.17	0.04	-0.08	0.06	0.855	0.876	0.938	0.89	1.025	0.948	1.04	High	High	High	High	High	High	High	High	High	High	High	High	High	High	High	5278.8	2883.3	2109.8	4117.5	2466
High	P57076	UPF0769 protein C21orf59 OS=Homo sapiens GN=C21orf59 PE=1 SV=1	59	C21orf59	33.2	16	69	15	0.980841	0.813089	0.94216	0.92331	0.782666	0.649016	0.867456	-0.01	0.17	0.03	0.38	0.18	0.35	0.39	0.993	1.123	1.02	1.302	1.131	1.276	1.311	High	High	High	High	High	High	High	High	High	High	High	High	High	High	High	1026.8	744.8	775.7	1019.8	777
High	Q12981	Vesicle transport protein SEC20 OS=Homo sapiens GN=BNIP1 PE=1 SV=3	51	BNIP1	26.1	12	58	12	0.977568	0.887117	0.886198	0.968571	0.968592	0.998881	0.923896	0.03	0.13	-0.05	0.07	0.1	0.12	0.04	1.022	1.093	0.964	1.049	1.069	1.088	1.026	High	High	High	High	High	High	High	High	High	High	High	High	High	High	High	1855.3	1898	1811.1	1896.8	1975.8
High	O60281	Zinc finger protein 292 OS=Homo sapiens GN=ZNF292 PE=1 SV=3	4	ZNF292	304.6	7	13	7	0.843566	0.835905	0.94216	0.835789	0.477972	0.801995	0.561751	0.11	-0.04	0.01	-0.04	-0.15	-0.06	-0.15	1.079	0.975	1.01	0.97	0.903	0.961	0.899	High	High	High	High	High	High	High	High	High	High	High	High	High	High	High	1081.1	608.7	159.5	1166.4	689.1
High	P51513	RNA-binding protein Nova-1 OS=Homo sapiens GN=NOVA1 PE=1 SV=1	14	NOVA1	52	5	14	2	0.897213	0.873536	0.242033	0.573243	0.562275	0.954113	0.290107	0.09	-0.02	-0.19	-0.16	-0.11	0.04	-0.25	1.065	0.984	0.874	0.897	0.924	1.026	0.842	High	Not Found	High	High	Not Found	High	High	Not Found	High	High	Not Found	High	High	Not Found	High	750.2	606.9	778.9	753.2	680.5
High	Q9Y6H1	Coiled-coil-helix-coiled-coil-helix domain-containing protein 2 OS=Homo sapiens GN=CHCHD2 PE=1 SV=1	31	CHCHD2	15.5	3	10	3	0.148493	0.24528	0.148417	0.54855	0.999725	0.989221	0.93373	-0.25	-0.19	-0.26	-0.2	0.06	0.06	0.05	0.84	0.877	0.837	0.871	1.044	1.041	1.037	High	High	High	High	High	High	High	High	High	High	High	High	High	High	High	676	368.1	248.8	527.4	313
High	Q8N8D1	Programmed cell death protein 7 OS=Homo sapiens GN=PDCD7 PE=1 SV=1	19	PDCD7	54.7	6	25	6	0.983248	0.942574	0.906386	0.929768	0.957894	0.977809	0.910617	0.02	0.01	-0.02	0.05	-0.01	0.07	0.03	1.014	1.005	0.986	1.034	0.991	1.048	1.02	High	High	High	High	High	High	High	High	High	High	High	High	High	High	High	1041.2	469.4	543	1047.4	479.6
High	Q96SI9	Spermatid perinuclear RNA-binding protein OS=Homo sapiens GN=STRBP PE=1 SV=1	57	STRBP	73.6	36	400	29	0.956211	0.554874	0.95502	0.925678	0.835597	0.911306	0.916882	-0.06	-0.14	-0.05	-0.17	-0.08	-0.12	-0.11	0.961	0.907	0.967	0.888	0.944	0.919	0.924	High	High	High	High	High	High	High	High	High	High	High	High	High	High	High	21626.4	23434.3	16848.4	20796.1	21382.5
High	O60921	Checkpoint protein HUS1 OS=Homo sapiens GN=HUS1 PE=1 SV=1	27	HUS1	31.7	5	10	5	0.899668	0.979452	0.845006	0.968874	0.834199	0.950964	0.983408	0.15	0.03	0.28	0.28	-0.12	-0.01	0.13	1.106	1.019	1.217	1.211	0.921	0.995	1.094	High	High	High	High	High	High	High	High	High	High	High	High	High	High	High	39.6	60.1		50.1	58.1
High	Q9BV86	N-terminal Xaa-Pro-Lys N-methyltransferase 1 OS=Homo sapiens GN=NTMT1 PE=1 SV=3	40	NTMT1	25.4	7	61	7	0.922323	0.984868	0.987336	0.99153	0.974681	0.999883	0.971816	-0.06	0.04	0.07	0.19	0.09	0.11	0.24	0.962	1.026	1.052	1.138	1.067	1.082	1.183	High	High	High	High	High	High	High	High	High	High	High	High	High	High	High	838.5	748.4	1965.1	806.8	736
High	O75648	Mitochondrial tRNA-specific 2-thiouridylase 1 OS=Homo sapiens GN=TRMU PE=1 SV=2	28	TRMU	47.7	9	39	9	0.981369	0.65317	0.755072	0.846518	0.605027	0.951499	0.738862	-0.01	0.2	0.26	0.45	0.22	0.19	0.46	0.991	1.151	1.195	1.361	1.162	1.14	1.374	High	High	High	High	High	High	High	High	High	High	High	High	High	High	High	509.6	501.2	819	479.2	598.9
High	P48637	Glutathione synthetase OS=Homo sapiens GN=GSS PE=1 SV=1	54	GSS	52.4	23	225	23	0.992181	0.960647	0.94216	0.89141	0.968592	0.950776	0.890359	-0.02	0.07	0.13	0.31	0.09	0.17	0.32	0.989	1.051	1.096	1.236	1.063	1.128	1.25	High	High	High	High	High	High	High	High	High	High	High	High	High	High	High	2849.7	3883.2	3056.5	2819.5	4030.9
High	Q13614	Myotubularin-related protein 2 OS=Homo sapiens GN=MTMR2 PE=1 SV=4	8	MTMR2	73.3	5	17	3	0.818902	0.992913	0.840029	0.992608	0.843985	0.89342	0.923911	0.19	0.09	0.29	0.2	-0.11	-0.09	0	1.144	1.062	1.224	1.148	0.928	0.938	1.003	High	High	High	High	High	High	High	High	High	High	High	High	High	High	High	217.5	25.9	41.8	248.8	22.8
High	Q9NVU0	DNA-directed RNA polymerase III subunit RPC5 OS=Homo sapiens GN=POLR3E PE=1 SV=1	30	POLR3E; LOC101060521	79.8	19	69	19	0.852619	0.92145	0.957468	0.998355	0.978178	0.940517	0.957387	0.09	0.12	0.15	0.18	0.03	0.03	0.09	1.064	1.084	1.109	1.133	1.02	1.022	1.065	High	High	High	High	High	High	High	High	High	High	High	High	High	High	High	1802.2	1539.4	1664.8	1916.7	1664.1
High	Q9H1I8	Activating signal cointegrator 1 complex subunit 2 OS=Homo sapiens GN=ASCC2 PE=1 SV=3	32	ASCC2	86.3	15	106	15	0.980841	0.953324	0.960771	0.988416	0.935145	0.795573	0.973466	-0.01	0.1	0.13	0.07	0.11	-0.06	0.08	0.991	1.071	1.096	1.05	1.081	0.958	1.06	High	High	High	High	High	High	High	High	High	High	High	High	High	High	High	2400.1	2356.1	2457.1	2330.3	2334.1
High	P31930	Cytochrome b-c1 complex subunit 1, mitochondrial OS=Homo sapiens GN=UQCRC1 PE=1 SV=3	60	UQCRC1	52.6	26	475	25	0.949351	0.956653	0.997015	0.994195	0.991555	0.989221	0.999832	-0.06	-0.05	0.02	0.01	0.01	-0.01	0.07	0.959	0.968	1.014	1.007	1.01	0.993	1.05	High	High	High	High	High	High	High	High	High	High	High	High	High	High	High	23073.6	27951.8	27891.5	22129.3	26396.3
High	P12004	Proliferating cell nuclear antigen OS=Homo sapiens GN=PCNA PE=1 SV=1	78	PCNA	28.8	21	763	21	0.781614	0.986048	0.95502	0.988416	0.773759	0.994571	0.979778	0.06	-0.03	0.11	0.09	-0.09	-0.02	0.03	1.043	0.979	1.076	1.065	0.939	0.99	1.021	High	High	High	High	High	High	High	High	High	High	High	High	High	High	High	15076.2	18935.4	18229.6	15873.4	19742.1
High	Q7Z7H8	39S ribosomal protein L10, mitochondrial OS=Homo sapiens GN=MRPL10 PE=1 SV=3	43	MRPL10	29.3	7	96	7	0.945164	0.324125	0.94216	0.872715	0.535276	0.940517	0.910617	0.05	0.24	0.13	0.31	0.2	0.18	0.27	1.033	1.183	1.095	1.243	1.146	1.135	1.204	High	High	High	High	High	High	High	High	High	High	High	High	High	High	High	3164.7	3311.3	3611.2	3010.4	3419.4
High	Q9Y5T5	Ubiquitin carboxyl-terminal hydrolase 16 OS=Homo sapiens GN=USP16 PE=1 SV=1	24	USP16	93.5	17	76	17	0.486399	0.917984	0.960771	0.990091	0.27466	0.989221	0.967484	-0.14	0.12	0	0.09	0.25	0.09	0.23	0.909	1.084	1.003	1.067	1.192	1.064	1.173	High	High	High	High	High	High	High	High	High	High	High	High	High	High	High	2088.4	2431.6	2739.9	1880.2	2211.2
High	Q02224	Centromere-associated protein E OS=Homo sapiens GN=CENPE PE=1 SV=2	5	CENPE	316.2	11	49	7	0.977568	0.644321	0.925682	0.939972	0.684454	0.920699	0.896928	-0.02	-0.08	-0.08	-0.09	-0.06	-0.01	-0.07	0.986	0.946	0.949	0.942	0.959	0.992	0.955	High	High	High	High	High	High	High	High	High	High	High	High	High	High	High	2225	3907.2	1567.3	2243.1	3854.1
High	P24666	Low molecular weight phosphotyrosine protein phosphatase OS=Homo sapiens GN=ACP1 PE=1 SV=3	63	ACP1	18	8	106	8	0.999908	0.968504	0.982474	0.990091	0.982113	0.989221	0.983408	0.01	0.09	0.05	0.19	0.08	0.14	0.18	1.005	1.061	1.035	1.142	1.056	1.103	1.136	High	High	High	High	High	High	High	High	High	High	High	High	High	High	High	2215.5	2190.5	2006.3	2225.5	2286.6
High	Q5T5U3	Rho GTPase-activating protein 21 OS=Homo sapiens GN=ARHGAP21 PE=1 SV=1	3	ARHGAP21	217.2	4	15	4	0.941164	0.99842	0.0891884	0.376881	0.953406	0.970505	0.531612	-0.06	0.07	-0.29	-0.27	0.12	0.02	-0.21	0.962	1.047	0.82	0.829	1.089	1.011	0.862	High	High	High	High	High	High	High	High	High	High	High	High	High	High	High	315.3	821.2	380.2	326.1	789.7
High	Q96AT9	Ribulose-phosphate 3-epimerase OS=Homo sapiens GN=RPE PE=1 SV=1	67	RPE	24.9	7	51	8	0.970636	0.999839	0.978561	0.968571	0.983021	0.891134	0.921047	-0.03	0.06	0.06	0.29	0.09	0.23	0.32	0.98	1.045	1.039	1.222	1.066	1.176	1.246	High	High	High	High	High	High	High	High	High	High	High	High	High	High	High	855.5	374.8	290.1	801.5	367.5
High	Q9GZN8	UPF0687 protein C20orf27 OS=Homo sapiens GN=C20orf27 PE=1 SV=3	51	C20orf27	19.3	7	47	7	0.00048899	0.982467	0.868335	0.99153	0.0433472	0.932365	0.592301	0.37	0.09	0.22	0.23	-0.28	0	-0.14	1.292	1.061	1.166	1.17	0.821	1.003	0.906	High	High	High	High	High	High	High	High	High	High	High	High	High	High	High	674.3	457.8	467.9	836.4	591.4
High	P49790	Nuclear pore complex protein Nup153 OS=Homo sapiens GN=NUP153 PE=1 SV=2	48	NUP153	153.8	58	504	58	0.896409	0.996599	0.977711	0.917939	0.935145	0.811165	0.919711	-0.08	-0.02	-0.02	-0.18	0.06	-0.16	-0.1	0.945	0.985	0.987	0.881	1.043	0.892	0.933	High	High	High	High	High	High	High	High	High	High	High	High	High	High	High	56055.4	51176.3	54401.7	50812.8	49267.2
High	Q6P2E9	Enhancer of mRNA-decapping protein 4 OS=Homo sapiens GN=EDC4 PE=1 SV=1	43	EDC4	151.6	46	488	46	0.945039	0.95153	0.113283	0.225124	0.870359	0.516172	0.255824	0.02	-0.05	0.5	0.67	-0.07	0.17	0.65	1.013	0.964	1.416	1.588	0.952	1.122	1.568	High	High	High	High	High	High	High	High	High	High	High	High	High	High	High	24567.5	18178.5	16167.9	25219.1	17595.1
High	Q6PML9	Zinc transporter 9 OS=Homo sapiens GN=SLC30A9 PE=1 SV=1	11	SLC30A9	63.5	5	14	6	0.0198219	0.388547	0.759542	0.989208	0.907316	0.89342	0.837089	0.29	0.25	0.26	0.24	-0.04	-0.02	-0.06	1.226	1.191	1.195	1.179	0.972	0.987	0.962	High	High	High	High	High	High	High	High	High	High	High	High	High	High	High	565.4	444.9	149	507.4	854.3
High	Q14344	Guanine nucleotide-binding protein subunit alpha-13 OS=Homo sapiens GN=GNA13 PE=1 SV=2	41	GNA13	44	14	101	11	0.80878	0.994565	0.978561	0.988416	0.919564	0.862255	0.998241	-0.1	0.02	0.07	-0.02	0.12	-0.09	0.08	0.933	1.013	1.049	0.989	1.086	0.943	1.06	High	High	High	High	High	High	High	High	High	High	High	High	High	High	High	3003.3	5372.4	3432.9	2801.9	5394.7
High	Q9H446	RWD domain-containing protein 1 OS=Homo sapiens GN=RWDD1 PE=1 SV=1	36	RWDD1	27.9	10	96	10	0.980841	0.99842	0.666129	0.525869	0.992876	0.729927	0.303013	-0.01	0.06	0.28	0.6	0.07	0.32	0.61	0.992	1.041	1.214	1.512	1.049	1.246	1.524	High	High	High	High	High	High	High	High	High	High	High	High	High	High	High	720	708.4	571.5	710.2	719.4
High	Q6UX04	Peptidyl-prolyl cis-trans isomerase CWC27 homolog OS=Homo sapiens GN=CWC27 PE=1 SV=1	56	CWC27	53.8	21	136	20	0.980817	0.966742	0.960771	0.99153	0.981858	0.994818	0.9674	0.01	0.01	-0.04	0	0	0.04	-0.01	1.008	1.008	0.974	1.001	1	1.028	0.993	High	High	High	High	High	High	High	High	High	High	High	High	High	High	High	9481	8572.9	7860.5	9494.8	8950.6
High	P21953	2-oxoisovalerate dehydrogenase subunit beta, mitochondrial OS=Homo sapiens GN=BCKDHB PE=1 SV=2	14	BCKDHB	43.1	5	17	5	0.0167902	0.00880797	0.997529	0.191558	0.991555	0.00440496	0.876	0.35	0.43	0.09	0.74	0.08	0.64	0.39	1.275	1.351	1.066	1.666	1.059	1.563	1.307	High	High	High	High	High	High	High	High	High	High	High	High	High	High	High	373.9	336.8	201.3	366.3	468.1
High	P62140	Serine/threonine-protein phosphatase PP1-beta catalytic subunit OS=Homo sapiens GN=PPP1CB PE=1 SV=3	72	PPP1CB	37.2	19	293	8	0.726151	0.91596	0.98935	0.998105	0.968592	0.940517	0.967484	-0.12	-0.02	0.07	0.07	0.1	0	0.19	0.923	0.987	1.048	1.049	1.07	1.001	1.137	High	High	High	High	High	High	High	High	High	High	High	High	High	High	High	2793.6	2704.1	3417.2	2902.5	2427.5
High	Q9UFW8	CGG triplet repeat-binding protein 1 OS=Homo sapiens GN=CGGBP1 PE=1 SV=2	23	CGGBP1	18.8	5	38	5	0.888639	0.903936	0.94216	0.968571	0.998782	0.952336	0.973466	-0.07	-0.01	-0.02	0.03	0.06	0.05	0.1	0.951	0.992	0.986	1.018	1.043	1.032	1.07	High	High	High	High	High	High	High	High	High	High	High	High	High	High	High	2268.1	2441.6	2261.8	2192.9	2322.4
High	Q9UHY8	Fasciculation and elongation protein zeta-2 OS=Homo sapiens GN=FEZ2 PE=1 SV=2	15	FEZ2	39.6	3	10	4	0.591686	0.231107	0.333503	0.571705	0.985049	0.987518	0.926164	0.33	0.48	0.49	0.63	0.15	0.15	0.3	1.256	1.393	1.4	1.551	1.109	1.108	1.235	High	High	High	High	High	High	High	High	High	High	High	High	High	High	High	24.2	14.3	39.8	30.4	19.4
High	P53778	Mitogen-activated protein kinase 12 OS=Homo sapiens GN=MAPK12 PE=1 SV=3	13	MAPK12	41.9	4	25	3	0.993866	0.904224	0.960771	0.954606	0.935145	0.85767	0.925206	0.01	-0.05	0.02	0.31	-0.05	0.3	0.31	1.005	0.969	1.011	1.243	0.964	1.229	1.236	High	High	High	High	High	High	High	High	High	High	High	High	High	High	High	21.6	47.7	83.5	21.7	58.6
High	Q8N6N3	UPF0690 protein C1orf52 OS=Homo sapiens GN=C1orf52 PE=1 SV=1	23	C1orf52	20.6	6	13	6	0.000906039	0.065515	0.800311	0.925039	0.935145	0.998613	0.814427	-0.37	-0.25	-0.06	0.05	0.12	0.11	0.42	0.773	0.842	0.959	1.034	1.089	1.079	1.338	High	High	High	High	High	High	High	High	High	High	High	High	High	High	High	616.8	746.9	978.6	507.5	577.5
High	Q9NUT2	ATP-binding cassette sub-family B member 8, mitochondrial OS=Homo sapiens GN=ABCB8 PE=1 SV=3	7	ABCB8	79.9	4	11	3	0.993866	0.835905	0.950486	0.990091	0.87799	0.959542	0.983408	0.01	-0.05	0.15	0.16	-0.07	0.01	0.14	1.009	0.963	1.11	1.115	0.954	1.004	1.105	High	High	High	High	High	High	High	High	High	High	High	High	High	High	High	264.1	212.1	538.1	283.8	204.3
High	Q6P6B1	Glutamate-rich protein 5 OS=Homo sapiens GN=ERICH5 PE=2 SV=1	10	C8orf47; ERICH5	39.9	2	3	2	0.259095	0.267513	0.015506	0.764274	0.993736	0.80654	0.959649	-0.44	-0.31	-0.56	-0.18	0.13	0.37	0.26	0.738	0.806	0.679	0.881	1.093	1.296	1.194	High	High	High	High	High	High	High	High	High	High	High	High	High	High	High	34.3	38.4		24.5	29.3
High	P49760	Dual specificity protein kinase CLK2 OS=Homo sapiens GN=CLK2 PE=1 SV=1	8	CLK2	60.1	2	5	2	0.977568	0.78841	0.70061	0.695612	0.935145	0.935922	0.793684	-0.04	-0.08	-0.12	-0.15	-0.04	-0.03	-0.11	0.972	0.947	0.92	0.9	0.974	0.979	0.926	High	High	High	High	High	High	High	High	High	High	High	High	High	High	High		172.1	232.8		174.7
High	O15126	Secretory carrier-associated membrane protein 1 OS=Homo sapiens GN=SCAMP1 PE=1 SV=2	34	SCAMP1	37.9	8	44	8	0.97291	0.994565	0.982474	0.996	0.968592	0.989221	0.980413	-0.03	0.07	0.12	0.19	0.09	0.07	0.22	0.98	1.047	1.086	1.14	1.068	1.051	1.163	High	High	High	High	High	High	High	High	High	High	High	High	High	High	High	462	1830.8	1203.6	453	1779.5
High	P14868	Aspartate--tRNA ligase, cytoplasmic OS=Homo sapiens GN=DARS PE=1 SV=2	66	DARS	57.1	32	471	32	0.849038	0.877086	0.930864	0.990529	0.998515	0.541874	0.975979	0.05	0.05	-0.1	0.07	0	0.16	0.02	1.034	1.033	0.936	1.046	0.999	1.118	1.012	High	High	High	High	High	High	High	High	High	High	High	High	High	High	High	22824	20714.9	21632.9	23595.2	20226.2
High	Q9H4A4	Aminopeptidase B OS=Homo sapiens GN=RNPEP PE=1 SV=2	59	RNPEP	72.5	37	371	37	0.973883	0.931144	0.945268	0.831388	0.999725	0.813119	0.867503	0.02	0.06	0.11	0.35	0.04	0.24	0.33	1.012	1.043	1.082	1.275	1.031	1.178	1.26	High	High	High	High	High	High	High	High	High	High	High	High	High	High	High	6236.2	6665.7	4831.8	6241.9	7022.4
High	O14979	Heterogeneous nuclear ribonucleoprotein D-like OS=Homo sapiens GN=HNRNPDL PE=1 SV=3	52	HNRNPDL; HNRPDL	46.4	37	765	35	0.973687	0.764214	0.967382	0.988416	0.735094	0.97507	0.959244	0	-0.11	-0.03	-0.03	-0.11	0	-0.03	1	0.928	0.98	0.982	0.928	1.002	0.982	High	High	High	High	High	High	High	High	High	High	High	High	High	High	High	68577.8	83266.3	83101	68571.9	86698.8
High	Q9BWU0	Kanadaptin OS=Homo sapiens GN=SLC4A1AP PE=1 SV=1	35	SLC4A1AP	88.8	20	127	20	0.977568	0.956821	0.95021	0.946796	0.998782	0.989221	0.947643	0.04	0.09	0.14	0.29	0.05	0.14	0.25	1.025	1.063	1.105	1.219	1.038	1.103	1.189	High	High	High	High	High	High	High	High	High	High	High	High	High	High	High	2379.7	2428.2	2352.6	2382.4	2488.5
High	Q9BW71	HIRA-interacting protein 3 OS=Homo sapiens GN=HIRIP3 PE=1 SV=3	13	HIRIP3	61.9	6	27	6	0.895984	0.979452	0.738731	0.531811	0.968923	0.667907	0.610242	0.08	0.09	0.26	0.59	0	0.33	0.5	1.06	1.063	1.198	1.502	1.003	1.254	1.418	High	High	High	High	High	High	High	High	High	High	High	High	High	High	High	354.4	596.9	461.5	375.5	626.8
High	Q15773	Myeloid leukemia factor 2 OS=Homo sapiens GN=MLF2 PE=1 SV=1	16	MLF2	28.1	3	13	3	9.07701e-08	0.0656858	0.816395	0.73191	0.516968	0.833799	0.871564	-0.49	-0.24	-0.06	-0.1	0.25	-0.04	0.39	0.712	0.849	0.961	0.933	1.193	0.97	1.31	High	High	High	High	High	High	High	High	High	High	High	High	High	High	High	779.5	667.6	491.7	555	448.5
High	P15121	Aldose reductase OS=Homo sapiens GN=AKR1B1 PE=1 SV=3	79	AKR1B1	35.8	19	275	17	0.980841	0.994565	0.978986	0.931839	0.968592	0.95022	0.930761	0.02	0.03	0.06	0.24	0.01	0.17	0.22	1.013	1.021	1.046	1.178	1.008	1.126	1.163	High	High	High	High	High	High	High	High	High	High	High	High	High	High	High	3171.1	3082.6	4588.1	3091.5	3204.4
High	O94952	F-box only protein 21 OS=Homo sapiens GN=FBXO21 PE=2 SV=2	6	FBXO21	72.2	2	3	2	0.499528	0.955044	0.998597	0.988416	0.687574	0.979777	0.8877	0.29	0.13	0.09	0.23	-0.17	0.14	-0.06	1.225	1.091	1.064	1.172	0.89	1.102	0.956	High	High	High	High	High	High	High	High	High	High	High	High	High	High	High	18.2	192.7		22.7	231.7
High	Q96MF7	E3 SUMO-protein ligase NSE2 OS=Homo sapiens GN=NSMCE2 PE=1 SV=2	35	NSMCE2	27.9	8	48	8	0.853721	0.753849	0.841451	0.938679	0.951481	0.955118	0.933873	-0.09	-0.1	-0.17	-0.15	0	0.02	-0.06	0.937	0.935	0.889	0.899	0.998	1.011	0.96	High	High	High	High	High	High	High	High	High	High	High	High	High	High	High	3473.7	3693.7	4198	3254.8	3408.9
High	Q16186	Proteasomal ubiquitin receptor ADRM1 OS=Homo sapiens GN=ADRM1 PE=1 SV=2	29	ADRM1	42.1	11	97	11	0.869141	0.942986	0.960771	0.938815	0.974681	0.932365	0.953843	0.09	0.11	0.15	0.36	0.02	0.22	0.27	1.063	1.077	1.106	1.284	1.013	1.161	1.208	High	High	High	High	High	High	High	High	High	High	High	High	High	High	High	1322.3	1026.5	755.2	1470.9	1026.1
High	P23526	Adenosylhomocysteinase OS=Homo sapiens GN=AHCY PE=1 SV=4	56	AHCY	47.7	26	542	24	0.984681	0.82744	0.869582	0.783253	0.968592	0.811168	0.812527	0	0.07	0.21	0.39	0.07	0.18	0.38	1.002	1.051	1.156	1.306	1.049	1.13	1.303	High	High	High	High	High	High	High	High	High	High	High	High	High	High	High	8809.1	8514.1	6565.5	8826.2	8634.8
High	Q9UPU7	TBC1 domain family member 2B OS=Homo sapiens GN=TBC1D2B PE=1 SV=2	8	TBC1D2B	109.8	6	9	6	0.921117	0.995255	0.845006	0.99153	0.899621	0.906916	0.963498	0.12	0.05	0.27	0.21	-0.08	-0.06	0.08	1.09	1.034	1.205	1.153	0.948	0.957	1.058	High	High	High	High	High	High	High	High	High	High	High	High	High	High	High	61.8	164.7	51.7	67.4	152.8
High	Q15054	DNA polymerase delta subunit 3 OS=Homo sapiens GN=POLD3 PE=1 SV=2	30	POLD3	51.4	16	57	16	0.963454	0.946308	0.95021	0.992625	0.871249	0.908061	0.973466	0.04	0.01	0.15	0.16	-0.03	0.01	0.13	1.027	1.008	1.113	1.12	0.982	1.007	1.091	High	High	High	High	High	High	High	High	High	High	High	High	High	High	High	1484.4	2631.1	1439.3	1433.5	2725.8
High	Q66K14	TBC1 domain family member 9B OS=Homo sapiens GN=TBC1D9B PE=1 SV=3	10	TBC1D9B	140.4	10	43	11	0.658974	0.945678	0.94216	0.990091	0.513549	0.935126	0.926164	-0.13	0.11	0.16	0.18	0.24	0.02	0.31	0.916	1.083	1.117	1.132	1.182	1.013	1.236	High	High	High	High	High	High	High	High	High	High	High	High	High	High	High	688.7	643	358.3	748.6	581.4
High	O60231	Putative pre-mRNA-splicing factor ATP-dependent RNA helicase DHX16 OS=Homo sapiens GN=DHX16 PE=1 SV=2	41	DHX16	119.2	38	252	36	0.877153	0.534467	0.960771	0.931401	0.984841	0.900121	0.964435	0.07	0.12	0.1	0.23	0.05	0.13	0.16	1.051	1.087	1.069	1.171	1.035	1.095	1.114	High	High	High	High	High	High	High	High	High	High	High	High	High	High	High	7998.2	8966.6	8248.7	8315.7	9785.5
High	Q9BS26	Endoplasmic reticulum resident protein 44 OS=Homo sapiens GN=ERP44 PE=1 SV=1	70	ERP44	46.9	26	224	24	0.980841	0.861559	0.98862	0.937034	0.835997	0.950776	0.917689	-0.03	0.11	0.05	0.22	0.13	0.17	0.25	0.982	1.078	1.037	1.167	1.097	1.125	1.188	High	High	High	High	High	High	High	High	High	High	High	High	High	High	High	4692	4307.3	3901.4	4727.1	4231.7
High	O15269	Serine palmitoyltransferase 1 OS=Homo sapiens GN=SPTLC1 PE=1 SV=1	31	SPTLC1	52.7	12	101	12	0.384887	0.878615	0.960771	0.988894	0.91073	0.999883	0.943251	0.16	0.14	0.14	0.25	-0.02	0.11	0.08	1.121	1.102	1.104	1.188	0.983	1.076	1.06	High	High	High	High	High	High	High	High	High	High	High	High	High	High	High	914.6	1060.8	831.4	1136	1087.4
High	O60493	Sorting nexin-3 OS=Homo sapiens GN=SNX3 PE=1 SV=3	49	SNX3	18.8	9	97	7	0.983248	0.941605	0.934273	0.925258	0.935145	0.935577	0.871063	-0.01	0.11	0.18	0.38	0.12	0.2	0.39	0.991	1.079	1.137	1.301	1.089	1.145	1.313	High	High	High	High	High	High	High	High	High	High	High	High	High	High	High	1115.1	818	1094.4	1087.2	812.6
High	Q92625	Ankyrin repeat and SAM domain-containing protein 1A OS=Homo sapiens GN=ANKS1A PE=1 SV=4	20	ANKS1A	123	15	43	16	0.366277	0.992441	0.937305	0.988525	0.380364	0.977063	0.919711	0.19	0.05	0.17	0.25	-0.14	0.07	0.06	1.141	1.033	1.128	1.187	0.905	1.052	1.041	High	High	High	High	High	High	High	High	High	High	High	High	High	High	High	612.3	895.3	585.6	815.8	1021.4
High	Q9NPA8	Transcription and mRNA export factor ENY2 OS=Homo sapiens GN=ENY2 PE=1 SV=1	40	ENY2	11.5	5	57	5	0.648245	0.889641	0.889555	0.883035	0.991555	0.863358	0.916882	-0.12	-0.07	-0.14	-0.23	0.06	-0.09	-0.11	0.918	0.955	0.909	0.851	1.041	0.936	0.928	High	High	High	High	High	High	High	High	High	High	High	High	High	High	High	5301.5	6122.2	4616.4	5015.9	5617.4
High	P54577	Tyrosine--tRNA ligase, cytoplasmic OS=Homo sapiens GN=YARS PE=1 SV=4	80	YARS	59.1	55	877	54	0.76004	0.627913	0.86356	0.717993	0.991555	0.372658	0.846254	0.07	0.1	0.21	0.43	0.02	0.22	0.36	1.052	1.069	1.159	1.348	1.016	1.163	1.28	High	High	High	High	High	High	High	High	High	High	High	High	High	High	High	15380.3	13560.5	14277.1	16181.6	14539
High	Q969V3	Nicalin OS=Homo sapiens GN=NCLN PE=1 SV=2	39	NCLN	62.9	18	133	18	0.749124	0.941605	0.982474	0.988894	0.626588	0.972897	0.947887	-0.1	0.08	0.06	0.08	0.19	0.02	0.19	0.93	1.057	1.044	1.059	1.137	1.014	1.138	High	High	High	High	High	High	High	High	High	High	High	High	High	High	High	4091.8	4232.2	3909	3700.7	4106.1
High	O15320	cTAGE family member 5 OS=Homo sapiens GN=CTAGE5 PE=1 SV=4	20	CTAGE5; MIA2	90.9	15	44	15	0.508737	0.89906	0.97852	0.946796	0.895272	0.940517	0.984984	0.17	0.14	0.13	0.34	-0.03	0.21	0.17	1.123	1.1	1.092	1.261	0.98	1.155	1.124	High	High	High	High	High	High	High	High	High	High	High	High	High	High	High	725.2	708.4	1080.4	814.2	834.3
High	Q6UW63	KDEL motif-containing protein 1 OS=Homo sapiens GN=KDELC1 PE=1 SV=1	32	KDELC1	58	13	42	13	0.970636	0.79165	0.967805	0.940818	0.93322	0.932365	0.928194	0.05	0.18	0.13	0.35	0.13	0.21	0.3	1.032	1.131	1.096	1.27	1.096	1.159	1.231	High	High	High	High	High	High	High	High	High	High	High	High	High	High	High	546.8	712.8	772.9	564.2	737.3
High	Q9Y6Y0	Influenza virus NS1A-binding protein OS=Homo sapiens GN=IVNS1ABP PE=1 SV=3	8	IVNS1ABP	71.7	3	3	4	0.992181	0.986346	0.845006	0.934161	0.996024	0.992493	0.910617	0.03	0.12	-0.13	0	0.09	0.12	-0.04	1.024	1.088	0.915	0.997	1.063	1.089	0.974	High	High	High	High	High	High	High	High	High	High	High	High	High	High	High	24.9		13.2	17.3
High	Q6PD62	RNA polymerase-associated protein CTR9 homolog OS=Homo sapiens GN=CTR9 PE=1 SV=1	37	CTR9	133.4	39	250	38	0.941164	0.977495	0.978561	0.997839	0.929604	0.940517	0.973466	0.02	-0.04	-0.01	0.03	-0.05	0.04	0.01	1.013	0.975	0.991	1.018	0.963	1.028	1.005	High	High	High	High	High	High	High	High	High	High	High	High	High	High	High	22250	19901.6	20035.5	22279.4	20238.1
High	Q8IYU8	Calcium uptake protein 2, mitochondrial OS=Homo sapiens GN=MICU2 PE=1 SV=2	27	EFHA1; MICU2	49.6	7	26	7	0.992181	0.996599	0.610464	0.783253	0.999725	0.932365	0.627886	0	0.05	-0.14	-0.15	0.06	0	-0.14	0.998	1.037	0.906	0.904	1.039	0.998	0.906	High	High	High	High	High	High	High	High	High	High	High	High	High	High	High	2361	1907.7	496.1	2393	1769.7
High	Q92830	Histone acetyltransferase KAT2A OS=Homo sapiens GN=KAT2A PE=1 SV=3	14	KAT2A	93.9	11	45	10	0.992181	0.968875	0.965849	0.979357	0.911167	0.989221	0.983408	0.01	-0.02	0.09	0.11	-0.02	0.02	0.11	1.004	0.987	1.063	1.081	0.983	1.017	1.077	High	High	High	High	High	High	High	High	High	High	High	High	High	High	High	5172.2	4065.1	6238.1	5212.4	4080.4
High	Q9Y2Q5	Ragulator complex protein LAMTOR2 OS=Homo sapiens GN=LAMTOR2 PE=1 SV=1	70	LAMTOR2	13.5	5	64	5	0.0401439	0.307136	0.978983	0.989208	0.954711	0.99879	0.812527	-0.26	-0.15	0.06	0.17	0.12	0.1	0.43	0.832	0.904	1.045	1.121	1.086	1.073	1.347	High	High	High	High	High	High	High	High	High	High	High	High	High	High	High	492.8	536.1	312.4	470.2	446.3
High	Q6UB28	Methionine aminopeptidase 1D, mitochondrial OS=Homo sapiens GN=METAP1D PE=1 SV=1	12	METAP1D	37.1	3	3	3	0.0625099	0.0153442	0.903902	0.0658575	0.978178	0.000208916	0.878972	-0.42	-0.41	0.22	-0.48	0	-0.69	-0.06	0.749	0.752	1.162	0.718	1.003	0.618	0.959	High	High	High	High	High	High	High	High	High	High	High	High	High	High	High	133.6		158.8	135.8
High	Q14160	Protein scribble homolog OS=Homo sapiens GN=SCRIB PE=1 SV=4	35	SCRIB	174.8	41	262	40	0.941164	0.994561	0.98862	0.968571	0.953911	0.891696	0.967484	-0.08	-0.01	0.05	-0.08	0.07	-0.14	-0.01	0.949	0.994	1.037	0.945	1.047	0.911	0.996	High	High	High	High	High	High	High	High	High	High	High	High	High	High	High	11766.1	12051.3	9888.9	11163.8	11576.2
High	Q99627	COP9 signalosome complex subunit 8 OS=Homo sapiens GN=COPS8 PE=1 SV=1	87	COPS8	23.2	11	153	11	0.915189	0.973105	0.96984	0.940818	0.873459	0.932069	0.876	-0.05	0.08	0.13	0.34	0.14	0.21	0.39	0.964	1.059	1.094	1.265	1.099	1.156	1.313	High	High	High	High	High	High	High	High	High	High	High	High	High	High	High	1604.4	1932.5	1829.4	1506	1922.6
High	Q9Y399	28S ribosomal protein S2, mitochondrial OS=Homo sapiens GN=MRPS2 PE=1 SV=1	34	MRPS2	33.2	9	58	10	0.977568	0.211553	0.94216	0.99153	0.197968	0.987767	0.983408	0.02	0.27	-0.07	0.06	0.25	0.13	0.04	1.015	1.206	0.955	1.043	1.188	1.092	1.027	High	High	High	High	High	High	High	High	High	High	High	High	High	High	High	3152	3972.8	3748.9	3207.2	4032.9
High	Q6UXV4	MICOS complex subunit MIC27 OS=Homo sapiens GN=APOOL PE=1 SV=1	45	APOOL	29.1	9	66	9	0.945877	0.956653	0.98863	0.988416	0.955027	0.932587	0.983408	-0.06	0.03	0.05	-0.03	0.09	-0.08	0.04	0.958	1.018	1.036	0.982	1.063	0.948	1.025	High	High	High	High	High	High	High	High	High	High	High	High	High	High	High	8089.6	7928	7160.3	8213.6	7594.9
High	Q9NQS7	Inner centromere protein OS=Homo sapiens GN=INCENP PE=1 SV=3	33	INCENP	105.4	27	147	28	0.936609	0.933154	0.965849	0.937162	0.996297	0.897621	0.929091	-0.08	-0.06	-0.03	-0.16	0.02	-0.12	-0.07	0.945	0.957	0.978	0.897	1.013	0.917	0.95	High	High	High	High	High	High	High	High	High	High	High	High	High	High	High	10993.7	14354.9	13935.7	9596	13565.5
High	P00491	Purine nucleoside phosphorylase OS=Homo sapiens GN=PNP PE=1 SV=2	67	PNP	32.1	16	262	16	0.99193	0.781571	0.939581	0.822609	0.865231	0.932069	0.862725	0.01	0.14	0.15	0.36	0.13	0.2	0.34	1.007	1.105	1.112	1.279	1.097	1.15	1.27	High	High	High	High	High	High	High	High	High	High	High	High	High	High	High	5039	2926.4	3219.2	5076.2	3766.7
High	Q01968	Inositol polyphosphate 5-phosphatase OCRL-1 OS=Homo sapiens GN=OCRL PE=1 SV=3	23	OCRL	104.1	17	65	17	0.999908	0.9916	0.914085	0.988416	0.988661	0.95022	0.970941	0	0.07	0.2	0.24	0.07	0.04	0.24	1.001	1.052	1.149	1.183	1.05	1.03	1.182	High	High	High	High	High	High	High	High	High	High	High	High	High	High	High	1322.6	1730.2	1449.8	1324.3	2109.7
High	O60826	Coiled-coil domain-containing protein 22 OS=Homo sapiens GN=CCDC22 PE=1 SV=1	28	CCDC22	70.7	14	70	14	0.980841	0.595856	0.999984	0.946796	0.667138	0.864779	0.923896	0.02	0.2	0.09	0.34	0.18	0.25	0.32	1.017	1.151	1.067	1.265	1.132	1.186	1.244	High	High	High	High	High	High	High	High	High	High	High	High	High	High	High	1261.6	1182.5	945.6	1282.6	1390.2
High	P25490	Transcriptional repressor protein YY1 OS=Homo sapiens GN=YY1 PE=1 SV=2	35	YY1	44.7	16	122	16	0.906188	0.903518	0.847458	0.894009	0.969755	0.955118	0.926164	0.06	0.04	0.22	0.28	-0.02	0.06	0.22	1.04	1.027	1.165	1.213	0.987	1.041	1.166	High	High	High	High	High	High	High	High	High	High	High	High	High	High	High	9070.8	12009.6	10607.5	9278	12495.5
High	Q8NEZ4	Histone-lysine N-methyltransferase 2C OS=Homo sapiens GN=KMT2C PE=1 SV=3	2	KMT2C; MLL3	541	6	11	6	0.969538	0.918257	0.94216	0.942654	0.874573	0.989221	0.895467	0.06	-0.04	-0.02	0.03	-0.1	0.05	-0.03	1.04	0.972	0.986	1.022	0.935	1.036	0.982	High	High	High	High	High	High	High	High	High	High	High	High	High	High	High	1040.7	89.8	69.1	1140.3	93.4
High	Q9H9J4	Ubiquitin carboxyl-terminal hydrolase 42 OS=Homo sapiens GN=USP42 PE=1 SV=3	5	USP42	145.3	5	10	5	0.970636	0.917984	0.011715	0.473065	0.978551	0.95022	0.565189	-0.03	0	-0.4	-0.22	0.02	0.18	-0.19	0.981	0.997	0.758	0.857	1.017	1.13	0.874	High	High	High	High	High	High	High	High	High	High	High	High	High	High	High	789.8	353.4	102	708.5	395.3
High	Q15390	Mitochondrial fission regulator 1 OS=Homo sapiens GN=MTFR1 PE=1 SV=2	12	MTFR1	37	3	7	3	0.869995	0.187163	0.722105	0.948801	0.660848	0.361049	0.996126	-0.08	-0.19	0.27	0.09	-0.11	-0.18	0.17	0.944	0.876	1.202	1.063	0.928	0.885	1.127	High	High	High	High	High	High	High	High	High	High	High	High	High	High	High	642.9	779.3	598.3	606.8	754.7
High	O60504	Vinexin OS=Homo sapiens GN=SORBS3 PE=1 SV=2	3	SORBS3	75.3	2	8	2	0.987423	0.955044	0.965323	0.99851	0.959978	0.962461	0.979038	-0.02	0.11	0.04	0.19	0.13	0.16	0.21	0.987	1.077	1.026	1.143	1.091	1.114	1.158	High	High	High	High	High	High	High	High	High	High	High	High	High	High	High	106.8	368.2		95.5	401.3
High	Q6NUQ4	Transmembrane protein 214 OS=Homo sapiens GN=TMEM214 PE=1 SV=2	31	TMEM214	77.1	20	171	20	0.993866	0.945678	0.978561	0.969884	0.980307	0.970505	0.947643	-0.02	0.02	-0.02	-0.07	0.05	-0.05	-0.05	0.984	1.016	0.989	0.953	1.033	0.963	0.968	High	High	High	High	High	High	High	High	High	High	High	High	High	High	High	12344.9	10828.8	8595.9	12563.5	10328.4
High	P50148	Guanine nucleotide-binding protein G(q) subunit alpha OS=Homo sapiens GN=GNAQ PE=1 SV=4	34	GNAQ	42.1	11	74	7	0.409268	0.857973	0.884632	0.994195	0.893652	0.828502	0.903239	-0.15	-0.02	0.23	0.2	0.13	-0.03	0.35	0.901	0.984	1.17	1.146	1.092	0.979	1.271	High	High	High	High	High	High	High	High	High	High	High	High	High	High	High	1636.7	2155.8	1445	1493.8	1942.6
High	Q7L576	Cytoplasmic FMR1-interacting protein 1 OS=Homo sapiens GN=CYFIP1 PE=1 SV=1	30	CYFIP1	145.1	32	243	15	0.945164	0.807526	0.991568	0.990091	0.968592	0.992493	0.983206	0.04	0.12	0.01	0.07	0.08	0.06	0.03	1.026	1.086	1.008	1.05	1.059	1.042	1.024	High	High	High	High	High	High	High	High	High	High	High	High	High	High	High	4852.6	5002	4664.3	5041.5	5130.2
High	Q9BQE9	B-cell CLL/lymphoma 7 protein family member B OS=Homo sapiens GN=BCL7B PE=1 SV=1	35	BCL7B	22.2	6	37	3	0.738742	0.649787	0.934304	0.99153	0.960405	0.841179	0.959244	-0.11	-0.11	0.15	0.08	0.01	-0.07	0.19	0.924	0.929	1.11	1.055	1.005	0.951	1.142	High	High	High	High	High	High	High	High	High	High	High	High	High	High	High	2148.1	3584.9	5012.1	1984.9	3313.4
High	Q9UDR5	Alpha-aminoadipic semialdehyde synthase, mitochondrial OS=Homo sapiens GN=AASS PE=1 SV=1	27	AASS	102.1	20	99	21	0.626556	0.769992	0.982474	0.962529	0.979672	0.935126	0.99834	0.13	0.16	0.12	0.32	0.03	0.2	0.18	1.097	1.121	1.086	1.246	1.022	1.147	1.135	High	High	High	High	High	High	High	High	High	High	High	High	High	High	High	1245	1133.7	1069.9	1352	1294.8
High	O95785	Protein Wiz OS=Homo sapiens GN=WIZ PE=1 SV=2	13	WIZ	178.6	16	125	16	0.963957	0.998564	0.942557	0.991033	0.935145	0.970505	0.983408	0.02	-0.01	0.12	0.06	-0.04	-0.05	0.04	1.017	0.992	1.084	1.045	0.976	0.965	1.028	High	High	High	High	High	High	High	High	High	High	High	High	High	High	High	9096.6	9150.5	8431.2	8923.6	9303.8
High	Q9H4B0	Probable tRNA N6-adenosine threonylcarbamoyltransferase, mitochondrial OS=Homo sapiens GN=OSGEPL1 PE=2 SV=2	5	OSGEPL1	45.1	2	4	2	0.957118	0.918862	0.965323	0.872759	0.999725	0.89342	0.906027	0.09	0.19	0.16	0.45	0.1	0.29	0.36	1.064	1.142	1.114	1.363	1.073	1.223	1.281	High	High	High	High	High	High	High	High	High	High	High	High	High	High	High	27.8	73.6	25.8	29.6	83.9
High	Q96H20	Vacuolar-sorting protein SNF8 OS=Homo sapiens GN=SNF8 PE=1 SV=1	41	SNF8	28.8	7	46	7	0.993866	0.93073	0.934304	0.988416	0.968592	0.977063	0.974191	0.02	0.12	0.01	0.16	0.1	0.15	0.14	1.011	1.083	1.004	1.115	1.072	1.111	1.103	High	High	High	High	High	High	High	High	High	High	High	High	High	High	High	1020.7	678.9	1311	970.7	746.4
High	P29590	Protein PML OS=Homo sapiens GN=PML PE=1 SV=3	17	PML	97.5	13	45	13	0.939632	0.843086	0.522243	0.783253	0.622114	0.989221	0.704728	-0.06	0.13	0.34	0.38	0.18	0.04	0.44	0.961	1.092	1.268	1.304	1.135	1.029	1.357	High	High	High	High	High	High	High	High	High	High	High	High	High	High	High	3444.6	4078.2	4941.6	3579.3	3920.8
High	P41229	Lysine-specific demethylase 5C OS=Homo sapiens GN=KDM5C PE=1 SV=2	7	KDM5C	175.6	7	26	6	0.906782	0.999839	0.863485	0.783253	0.954522	0.932069	0.895467	-0.08	0.06	-0.05	-0.09	0.14	-0.04	-0.01	0.945	1.042	0.964	0.939	1.102	0.974	0.994	High	High	High	High	High	High	High	High	High	High	High	High	High	High	High	318.9	453.6	174	353.2	413.2
High	P46087	Probable 28S rRNA (cytosine(4447)-C(5))-methyltransferase OS=Homo sapiens GN=NOP2 PE=1 SV=2	62	NOP2	89.2	47	851	47	0.986944	0.969316	0.914085	0.901829	0.974046	0.964279	0.868869	-0.01	-0.04	-0.12	-0.2	-0.03	-0.08	-0.19	0.992	0.973	0.922	0.87	0.981	0.944	0.877	High	High	High	High	High	High	High	High	High	High	High	High	High	High	High	110921	101337	103190	105661	100533
High	Q96S59	Ran-binding protein 9 OS=Homo sapiens GN=RANBP9 PE=1 SV=1	30	RANBP9	77.8	14	85	12	0.965136	0.765095	0.94216	0.872759	0.563156	0.795573	0.701017	-0.03	0.17	0.18	0.45	0.2	0.28	0.49	0.977	1.122	1.132	1.369	1.148	1.21	1.401	High	High	High	High	High	High	High	High	High	High	High	High	High	High	High	1035	1396.5	1110	999.1	1431.6
High	O43395	U4/U6 small nuclear ribonucleoprotein Prp3 OS=Homo sapiens GN=PRPF3 PE=1 SV=2	54	PRPF3	77.5	32	297	32	0.818076	0.897978	0.94216	0.968429	0.980167	0.997153	0.973466	-0.1	-0.07	-0.07	-0.09	0.03	-0.02	0.01	0.933	0.951	0.954	0.938	1.02	0.984	1.006	High	High	High	High	High	High	High	High	High	High	High	High	High	High	High	24786.8	23259.6	20468.9	23114.3	21101.5
High	Q96RQ1	Endoplasmic reticulum-Golgi intermediate compartment protein 2 OS=Homo sapiens GN=ERGIC2 PE=1 SV=2	12	ERGIC2	42.5	3	11	3	0.764382	0.808769	0.983389	0.998105	0.410608	0.97507	0.916882	-0.13	0.17	0.07	0.2	0.3	0.14	0.33	0.915	1.124	1.046	1.15	1.229	1.099	1.257	High	High	High	High	High	High	High	High	High	High	High	High	High	High	High	143.4	524.5	349.3	150.9	479.9
High	P19388	DNA-directed RNA polymerases I, II, and III subunit RPABC1 OS=Homo sapiens GN=POLR2E PE=1 SV=4	58	POLR2E	24.5	9	140	9	0.945164	0.804847	0.716696	0.890589	0.910586	0.989221	0.892224	-0.06	-0.11	-0.22	-0.22	-0.04	-0.01	-0.16	0.957	0.929	0.861	0.857	0.971	0.995	0.895	High	High	High	High	High	High	High	High	High	High	High	High	High	High	High	7876.5	7853.6	11262.7	7950.8	7249.7
High	P61225	Ras-related protein Rap-2b OS=Homo sapiens GN=RAP2B PE=1 SV=1	62	RAP2B	20.5	10	78	5	0.578664	0.857973	0.825225	0.937162	0.968592	0.989221	0.9674	-0.12	-0.02	-0.09	-0.01	0.09	0.08	0.11	0.922	0.984	0.938	0.995	1.067	1.06	1.078	High	High	High	High	High	High	High	High	High	High	High	High	High	High	High	1384.8	2145.5	2091.3	1317.4	1978.8
High	P54289	Voltage-dependent calcium channel subunit alpha-2/delta-1 OS=Homo sapiens GN=CACNA2D1 PE=1 SV=3	5	CACNA2D1	124.5	4	6	4	0.993866	0.994565	0.978561	0.883035	0.983234	0.864505	0.876	0.02	0.04	0.05	-0.03	0.02	-0.08	-0.05	1.014	1.031	1.036	0.98	1.017	0.946	0.967	High	High	High	High	High	High	High	High	High	High	High	High	High	High	High	117.8	312.5		126.6	298.9
High	Q9NZ52	ADP-ribosylation factor-binding protein GGA3 OS=Homo sapiens GN=GGA3 PE=1 SV=1	23	GGA3	78.3	11	64	10	0.936108	0.749348	0.89179	0.846518	0.530941	0.890379	0.626814	-0.06	0.18	0.21	0.45	0.24	0.24	0.51	0.958	1.135	1.158	1.364	1.185	1.179	1.423	High	High	High	High	High	High	High	High	High	High	High	High	High	High	High	431.8	406.9	326.6	413.8	435.8
High	P12694	2-oxoisovalerate dehydrogenase subunit alpha, mitochondrial OS=Homo sapiens GN=BCKDHA PE=1 SV=2	31	BCKDHA	50.4	11	37	11	0.881348	0.16335	0.94216	0.946796	0.607166	0.970505	0.971816	0.09	0.3	0.16	0.34	0.21	0.17	0.24	1.066	1.235	1.118	1.262	1.159	1.129	1.184	High	High	High	High	High	High	High	High	High	High	High	High	High	High	High	1263.1	789.1	828.5	1218.5	841.4
High	O60684	Importin subunit alpha-7 OS=Homo sapiens GN=KPNA6 PE=1 SV=1	65	KPNA6	60	25	302	13	0.983248	0.857973	0.94216	0.995448	0.968592	0.959542	0.9907	0	0.05	0.12	0.05	0.06	-0.07	0.05	0.998	1.037	1.087	1.033	1.039	0.95	1.036	High	High	High	High	High	High	High	High	High	High	High	High	High	High	High	9417.5	11597.8	11953.1	9849.8	11570.1
High	Q96CM8	Acyl-CoA synthetase family member 2, mitochondrial OS=Homo sapiens GN=ACSF2 PE=1 SV=2	19	ACSF2	68.1	7	25	7	0.992181	0.937145	0.958885	0.99851	0.968592	0.989221	0.980413	-0.01	-0.01	0.14	0.2	0	0.05	0.21	0.992	0.995	1.105	1.145	1.003	1.036	1.154	High	High	High	High	High	High	High	High	High	High	High	High	High	High	High	288.5	307.8	212.1	319.8	305.4
High	Q9C0F1	Centrosomal protein of 44 kDa OS=Homo sapiens GN=CEP44 PE=1 SV=2	9	CEP44	44.1	3	5	3	0.598374	0.62244	0.754072	0.971833	0.984319	0.899919	0.921099	0.27	0.3	0.32	0.26	0.03	-0.06	-0.01	1.203	1.231	1.248	1.198	1.023	0.959	0.996	High	High	High	High	High	High	High	High	High	High	High	High	High	High	High	22.2	107.2		32.2	107
High	P78345	Ribonuclease P protein subunit p38 OS=Homo sapiens GN=RPP38 PE=1 SV=2	42	RPP38	31.8	12	57	12	0.384887	0.855267	0.874175	0.968754	0.0547403	0.999883	0.846871	0.14	-0.08	-0.15	-0.07	-0.22	0.07	-0.21	1.102	0.949	0.902	0.95	0.861	1.053	0.862	High	High	High	High	High	High	High	High	High	High	High	High	High	High	High	4516.3	3341.4	4761.9	4610.1	3688.4
High	Q8TBM8	DnaJ homolog subfamily B member 14 OS=Homo sapiens GN=DNAJB14 PE=1 SV=1	12	DNAJB14	42.5	4	10	4	0.954633	0.94488	0.94216	0.953552	0.996675	0.989221	0.973728	-0.05	0.01	0.02	0.07	0.05	0.06	0.12	0.967	1.004	1.013	1.053	1.038	1.039	1.089	High	High	High	High	High	High	High	High	High	High	High	High	High	High	High	181.4	332.6	427.7	149.9	324.7
High	Q2TB18	Protein asteroid homolog 1 OS=Homo sapiens GN=ASTE1 PE=1 SV=1	3	ASTE1	77	2	3	2	0.928338	0.889998	0.29753	0.746155	0.650555	0.989221	0.487121	0.11	-0.05	-0.25	-0.15	-0.16	0.11	-0.26	1.078	0.964	0.838	0.903	0.894	1.077	0.838	High	Not Found	High	High	Not Found	High	High	Not Found	High	High	Not Found	High	High	Not Found	High	76.7		203.3	91.2
High	Q8WY36	HMG box transcription factor BBX OS=Homo sapiens GN=BBX PE=1 SV=1	14	BBX	105.1	11	21	12	0.591686	0.947369	0.954969	0.883035	0.921054	0.864779	0.963958	-0.13	0.01	0.03	0	0.14	-0.04	0.12	0.915	1.006	1.024	0.997	1.1	0.973	1.09	High	High	High	High	High	High	High	High	High	High	High	High	High	High	High	872.1	1679.5	743.8	747.3	1577.9
High	P62993	Growth factor receptor-bound protein 2 OS=Homo sapiens GN=GRB2 PE=1 SV=1	65	GRB2	25.2	13	141	13	0.977568	0.892138	0.94216	0.783253	0.968592	0.850964	0.819399	0.02	0.12	0.14	0.4	0.09	0.26	0.38	1.016	1.083	1.104	1.32	1.066	1.195	1.299	High	High	High	High	High	High	High	High	High	High	High	High	High	High	High	3046.2	3031	2979.5	3094.9	3084.9
High	Q92804	TATA-binding protein-associated factor 2N OS=Homo sapiens GN=TAF15 PE=1 SV=1	48	TAF15	61.8	25	413	21	0.648245	0.756778	0.61598	0.649953	0.30104	0.868436	0.31323	0.08	-0.11	-0.26	-0.4	-0.18	-0.14	-0.48	1.055	0.928	0.837	0.758	0.88	0.906	0.718	High	High	High	High	High	High	High	High	High	High	High	High	High	High	High	42654.4	58127.4	55230.1	40658	63996.6
High	Q8NEM2	SHC SH2 domain-binding protein 1 OS=Homo sapiens GN=SHCBP1 PE=1 SV=3	17	SHCBP1	75.6	9	27	9	0.945039	0.955044	0.934273	0.937034	0.991555	0.955118	0.94989	0.07	0.11	0.18	0.34	0.03	0.16	0.27	1.053	1.076	1.133	1.27	1.022	1.121	1.206	High	High	High	High	High	High	High	High	High	High	High	High	High	High	High		228.2	244.5		244.2
High	Q9NVA2	Septin-11 OS=Homo sapiens GN=SEPT11 PE=1 SV=3	60	SEPT11	49.4	23	254	10	0.945039	0.869207	0.94216	0.948791	0.991555	0.989221	0.969448	0.04	0.1	0.14	0.18	0.06	0.05	0.15	1.026	1.07	1.099	1.136	1.043	1.034	1.107	High	High	High	High	High	High	High	High	High	High	High	High	High	High	High	4001.8	4764.7	4773.7	4494.7	4890.4
High	P51825	AF4/FMR2 family member 1 OS=Homo sapiens GN=AFF1 PE=1 SV=1	3	AFF1	131.3	2	2	3	0.952925	0.0210605	0.853678	0.999948	0.197584	0.891134	0.973466	0.08	0.58	-0.11	0.17	0.5	0.29	0.09	1.057	1.494	0.924	1.128	1.413	1.221	1.067	Not Found	High	High	Not Found	High	High	Not Found	High	High	Not Found	High	High	Not Found	High	High		103.8	21.5		89
High	Q6NW34	Protein nepro homolog OS=Homo sapiens GN=NEPRO PE=1 SV=3	32	C3orf17; NEPRO	64.5	16	89	15	0.808817	0.819262	0.800766	0.989208	0.242151	0.942999	0.922059	0.08	-0.09	-0.19	-0.01	-0.17	0.17	-0.1	1.058	0.941	0.879	0.99	0.889	1.127	0.936	High	High	High	High	High	High	High	High	High	High	High	High	High	High	High	4098.5	5875.5	4637.2	4291.1	6218.6
High	P51553	Isocitrate dehydrogenase [NAD] subunit gamma, mitochondrial OS=Homo sapiens GN=IDH3G PE=1 SV=1	50	IDH3G	42.8	14	99	13	0.999908	0.966742	0.999984	0.952708	0.984319	0.891134	0.924658	0.01	0.09	0.08	0.32	0.08	0.23	0.31	1.007	1.062	1.06	1.245	1.054	1.174	1.236	High	High	High	High	High	High	High	High	High	High	High	High	High	High	High	2097.6	1956.8	1605.1	2112.9	2162.3
High	Q9NRR4	Ribonuclease 3 OS=Homo sapiens GN=DROSHA PE=1 SV=2	5	DROSHA	159.2	5	17	5	0.879361	0.895887	0.915745	0.994555	0.999725	0.95022	0.959649	-0.07	-0.02	-0.01	0.19	0.05	0.2	0.26	0.953	0.989	0.996	1.141	1.038	1.146	1.197	High	High	High	High	High	High	High	High	High	High	High	High	High	High	High	930.1	462.7	905.3	886.2	430
High	Q7L3T8	Probable proline--tRNA ligase, mitochondrial OS=Homo sapiens GN=PARS2 PE=1 SV=1	31	PARS2	53.2	9	35	9	0.992181	0.993854	0.987317	0.980253	0.994425	0.949687	0.979778	-0.01	0.05	0.11	0.14	0.06	0.03	0.15	0.994	1.036	1.08	1.104	1.042	1.022	1.11	High	High	High	High	High	High	High	High	High	High	High	High	High	High	High	459.7	118.4	737.1	506.9	117.8
High	P61011	Signal recognition particle 54 kDa protein OS=Homo sapiens GN=SRP54 PE=1 SV=1	61	SRP54	55.7	29	430	29	0.908834	0.367228	0.960771	0.962268	0.919564	0.95022	0.979038	0.05	0.14	0.1	0.17	0.08	0.07	0.12	1.036	1.099	1.068	1.122	1.06	1.051	1.083	High	High	High	High	High	High	High	High	High	High	High	High	High	High	High	12475.3	11033.2	11191	12427	11506
High	Q03188	Centromere protein C OS=Homo sapiens GN=CENPC PE=1 SV=2	23	CENPC; CENPC1	106.8	18	51	18	0.665273	0.941605	0.744593	0.783253	0.311459	0.730366	0.412753	0.11	-0.03	-0.2	-0.31	-0.14	-0.11	-0.42	1.078	0.978	0.869	0.808	0.907	0.929	0.749	High	High	High	High	High	High	High	High	High	High	High	High	High	High	High	3871.4	2452.4	4261.6	3937.7	2643.8
High	A8MXV4	Nucleoside diphosphate-linked moiety X motif 19 OS=Homo sapiens GN=NUDT19 PE=1 SV=1	43	NUDT19	42.2	12	60	12	0.881348	0.843086	0.960771	0.968571	0.992991	0.97507	0.983408	0.09	0.16	0.14	0.3	0.07	0.16	0.21	1.067	1.117	1.106	1.234	1.047	1.116	1.156	High	High	High	High	High	High	High	High	High	High	High	High	High	High	High	849.2	660.5	1010.1	890.1	704.8
High	Q969X6	U3 small nucleolar RNA-associated protein 4 homolog OS=Homo sapiens GN=UTP4 PE=1 SV=1	40	CIRH1A; UTP4	76.8	24	338	24	0.977568	0.996412	0.990256	0.979357	0.99208	0.948971	0.947643	0	-0.01	0.05	-0.05	-0.01	-0.1	-0.05	0.999	0.993	1.034	0.967	0.994	0.935	0.968	High	High	High	High	High	High	High	High	High	High	High	High	High	High	High	36944	33345.9	30202.3	38316.8	32442.9
High	P31939	Bifunctional purine biosynthesis protein PURH OS=Homo sapiens GN=ATIC PE=1 SV=3	80	ATIC	64.6	47	900	48	0.967487	0.660189	0.924326	0.824385	0.954522	0.704895	0.867503	0.02	0.09	0.16	0.35	0.07	0.2	0.33	1.015	1.065	1.114	1.278	1.049	1.147	1.259	High	High	High	High	High	High	High	High	High	High	High	High	High	High	High	10714.8	10689	8739.8	10875.8	11207.7
High	Q9NQ55	Suppressor of SWI4 1 homolog OS=Homo sapiens GN=PPAN PE=2 SV=1	51	PPAN; PPAN-P2RY11	53.2	19	216	19	0.970636	0.861552	0.904323	0.913249	0.843169	0.98399	0.868869	0	-0.08	-0.13	-0.19	-0.09	-0.06	-0.19	1.001	0.944	0.916	0.879	0.942	0.959	0.877	High	High	High	High	High	High	High	High	High	High	High	High	High	High	High	25423.1	17248.6	28517.6	25614.2	17013.8
High	Q9NSP4	Centromere protein M OS=Homo sapiens GN=CENPM PE=1 SV=1	32	CENPM	19.7	3	9	3	0.874194	0.855267	0.94216	0.969884	0.631738	0.998881	0.983408	-0.09	0.15	0.02	0.11	0.24	0.09	0.2	0.939	1.112	1.013	1.081	1.184	1.067	1.151	High	High	High	High	High	High	High	High	High	High	High	High	High	High	High	361	361.5	264.3	382.8	339.5
High	Q6PHR2	Serine/threonine-protein kinase ULK3 OS=Homo sapiens GN=ULK3 PE=1 SV=2	28	ULK3	53.4	8	20	9	0.963957	0.84667	0.136052	0.575965	0.802146	0.999883	0.698272	-0.04	0.16	-0.27	-0.19	0.2	0.08	-0.15	0.974	1.115	0.831	0.878	1.145	1.057	0.901	High	High	High	High	High	High	High	High	High	High	High	High	High	High	High	225.9	367.6	429.2	238.6	358.1
High	Q05655	Protein kinase C delta type OS=Homo sapiens GN=PRKCD PE=1 SV=2	17	PRKCD	77.5	12	42	12	0.899035	0.887165	0.933743	0.92331	0.999725	0.940517	0.820907	0.08	0.13	0	0.02	0.05	0.02	-0.05	1.055	1.095	1	1.017	1.038	1.016	0.963	High	High	High	High	High	High	High	High	High	High	High	High	High	High	High	1176.1	1187.3	425.2	1301.2	1249.8
High	Q9Y2W2	WW domain-binding protein 11 OS=Homo sapiens GN=WBP11 PE=1 SV=1	35	WBP11	70	23	189	23	0.904223	0.964362	0.738731	0.897721	0.968592	0.99879	0.916882	-0.09	-0.04	-0.21	-0.21	0.05	0	-0.11	0.937	0.972	0.865	0.867	1.037	1.002	0.925	High	High	High	High	High	High	High	High	High	High	High	High	High	High	High	14522.6	14660.9	13878.8	13604.2	14256.8
High	Q68EM7	Rho GTPase-activating protein 17 OS=Homo sapiens GN=ARHGAP17 PE=1 SV=1	26	ARHGAP17	95.4	19	145	19	0.945164	0.955044	0.990256	0.940818	0.992991	0.866805	0.930761	0.05	0.1	0.1	0.35	0.04	0.24	0.29	1.038	1.07	1.074	1.273	1.031	1.184	1.226	High	High	High	High	High	High	High	High	High	High	High	High	High	High	High	1772.9	1500.8	1634.8	1839.9	1474.6
High	Q9NPQ8	Synembryn-A OS=Homo sapiens GN=RIC8A PE=1 SV=3	40	RIC8A	59.7	17	135	16	0.994783	0.995255	0.990256	0.989208	0.974046	0.972897	0.973466	-0.02	-0.02	0.01	-0.01	0	-0.02	0	0.987	0.988	1.007	0.99	1.001	0.983	1.003	High	High	High	High	High	High	High	High	High	High	High	High	High	High	High	7421.3	7009.1	7635.6	7389.9	6532.7
High	Q9HAU5	Regulator of nonsense transcripts 2 OS=Homo sapiens GN=UPF2 PE=1 SV=1	27	UPF2	147.7	30	141	27	0.821416	0.852138	0.915745	0.968571	0.979165	0.977063	0.892159	0.08	0.1	-0.11	-0.08	0.01	0.03	-0.16	1.06	1.071	0.93	0.948	1.01	1.02	0.895	High	High	High	High	High	High	High	High	High	High	High	High	High	High	High	5325.1	5247.9	4141.1	5645.3	5404.8
High	Q03001	Dystonin OS=Homo sapiens GN=DST PE=1 SV=4	4	DST	860.1	23	53	18	0.788697	0.960647	0.934273	0.852811	0.935145	0.84659	0.926164	-0.1	0.03	0	-0.03	0.12	-0.03	0.07	0.936	1.019	1.002	0.98	1.088	0.977	1.047	High	High	High	High	High	High	High	High	High	High	High	High	High	High	High	588	112.8	616.3	550.4	105.9
High	P13639	Elongation factor 2 OS=Homo sapiens GN=EEF2 PE=1 SV=4	79	EEF2	95.3	75	3212	72	0.906782	0.595856	0.840029	0.571705	0.911167	0.0867077	0.627886	0.03	0.1	0.23	0.5	0.07	0.28	0.47	1.023	1.073	1.17	1.417	1.05	1.211	1.386	High	High	High	High	High	High	High	High	High	High	High	High	High	High	High	31955.5	30946.2	30138	32677.7	32120.5
High	O95671	N-acetylserotonin O-methyltransferase-like protein OS=Homo sapiens GN=ASMTL PE=1 SV=3	26	ASMTL	68.8	12	45	12	0.963957	0.999839	0.914085	0.985066	0.977699	0.972897	0.958266	0.04	0.07	-0.01	0.15	0.02	0.16	0.11	1.031	1.047	0.993	1.109	1.015	1.117	1.076	High	High	High	High	High	High	High	High	High	High	High	High	High	High	High	753	448.6	601.5	796.1	446.7
High	Q92485	Acid sphingomyelinase-like phosphodiesterase 3b OS=Homo sapiens GN=SMPDL3B PE=2 SV=2	37	SMPDL3B	50.8	10	39	10	0.267711	0.887165	0.837901	0.726769	0.768107	0.737837	0.902304	-0.18	-0.02	-0.06	-0.15	0.16	-0.1	0.02	0.884	0.988	0.96	0.898	1.118	0.936	1.016	High	High	High	High	High	High	High	High	High	High	High	High	High	High	High	1372.2	787.4	1343.8	1304.6	682.5
High	Q96RT7	Gamma-tubulin complex component 6 OS=Homo sapiens GN=TUBGCP6 PE=1 SV=3	4	TUBGCP6	200.4	4	9	3	0.914159	0.960647	0.978561	0.988525	0.968592	0.999996	0.871564	-0.19	0.02	0.14	0.24	0.21	0.1	0.43	0.876	1.013	1.1	1.178	1.157	1.071	1.345	High	High	High	High	High	High	High	High	High	High	High	High	High	High	High	18.6	17.1	58.7	13.6	15
High	Q9BXF6	Rab11 family-interacting protein 5 OS=Homo sapiens GN=RAB11FIP5 PE=1 SV=1	9	RAB11FIP5	70.4	4	10	4	0.994978	0.753849	0.915981	0.29403	0.873459	0.166675	0.293631	0.02	0.2	0.2	0.68	0.19	0.48	0.66	1.012	1.152	1.146	1.599	1.139	1.396	1.581	High	High	High	High	High	High	High	High	High	High	High	High	High	High	High	89.8	161	249.2	77.7	162.8
High	Q16254	Transcription factor E2F4 OS=Homo sapiens GN=E2F4 PE=1 SV=2	15	E2F4	43.9	6	23	5	4.87385e-07	0.93652	0.94216	0.968571	0.000458674	0.886384	0.0426932	0.58	0.12	0.17	0.1	-0.45	-0.08	-0.48	1.491	1.088	1.128	1.07	0.73	0.949	0.718	High	High	High	High	High	High	High	High	High	High	High	High	High	High	High	590.8	311.2	264.1	916.8	423.8
High	P62854	40S ribosomal protein S26 OS=Homo sapiens GN=RPS26 PE=1 SV=3	27	RPS26; LOC101929876; RPS26P25	13	3	108	3	0.726481	0.992441	0.914085	0.972932	0.935145	0.994818	0.998241	-0.12	0	-0.12	-0.06	0.11	0.06	0.06	0.923	0.998	0.923	0.962	1.081	1.042	1.042	High	High	High	High	High	High	High	High	High	High	High	High	High	High	High	5050.7	5164	4970.4	4767.4	4310.1
High	Q9UPN9	E3 ubiquitin-protein ligase TRIM33 OS=Homo sapiens GN=TRIM33 PE=1 SV=3	21	TRIM33	122.5	22	105	21	0.894455	0.808769	0.914085	0.942654	0.982113	0.997203	0.959244	0.08	0.16	0.2	0.32	0.08	0.12	0.24	1.056	1.115	1.145	1.247	1.056	1.089	1.181	High	High	High	High	High	High	High	High	High	High	High	High	High	High	High	1683.8	2280.9	2685	1656	2409.2
High	Q86TP1	Protein prune homolog OS=Homo sapiens GN=PRUNE PE=1 SV=2	29	PRUNE; PRUNE1	50.2	10	51	10	0.961363	0.930195	0.987336	0.968571	0.976443	0.959461	0.965081	0.04	0.13	0.11	0.29	0.08	0.18	0.25	1.03	1.092	1.079	1.223	1.061	1.134	1.188	High	High	High	High	High	High	High	High	High	High	High	High	High	High	High	298.5	753	603.6	325.6	775.4
High	P52701	DNA mismatch repair protein Msh6 OS=Homo sapiens GN=MSH6 PE=1 SV=2	48	MSH6	152.7	56	604	56	0.970636	0.942986	0.850109	0.948791	0.904509	0.934258	0.930761	-0.05	0.02	-0.16	-0.12	0.07	0.04	-0.07	0.967	1.017	0.893	0.92	1.052	1.03	0.951	High	High	High	High	High	High	High	High	High	High	High	High	High	High	High	39353	43057	38004.8	38697.6	41647.9
High	Q9NWQ8	Phosphoprotein associated with glycosphingolipid-enriched microdomains 1 OS=Homo sapiens GN=PAG1 PE=1 SV=2	19	PAG1	47	6	17	6	0.756133	0.941605	5.43775e-05	0.0153723	0.968592	0.915478	0.0231386	-0.09	0	-0.54	-0.53	0.1	0.01	-0.44	0.937	1.001	0.689	0.692	1.069	1.004	0.739	High	High	High	High	High	High	High	High	High	High	High	High	High	High	High	1057.5	713.7	1466.7	1037.7	668.5
High	Q92558	Wiskott-Aldrich syndrome protein family member 1 OS=Homo sapiens GN=WASF1 PE=1 SV=1	23	WASF1	61.6	8	59	7	0.956211	0.852138	0.635013	0.898866	0.723559	0.989221	0.925117	-0.04	0.15	-0.11	0.02	0.19	0.13	0.06	0.972	1.112	0.924	1.011	1.144	1.094	1.04	High	High	High	High	High	High	High	High	High	High	High	High	High	High	High	486.4	337	683	472.8	347.2
High	P82664	28S ribosomal protein S10, mitochondrial OS=Homo sapiens GN=MRPS10 PE=1 SV=2	42	MRPS10	23	7	53	7	0.738792	0.507164	0.96984	0.969884	0.955027	0.936146	0.987537	0.11	0.21	0	0.2	0.1	0.2	0.09	1.078	1.158	1	1.15	1.074	1.151	1.067	High	High	High	High	High	High	High	High	High	High	High	High	High	High	High	2899	2945.8	2286.2	3126.3	3181.8
High	O43709	Probable 18S rRNA (guanine-N(7))-methyltransferase OS=Homo sapiens GN=WBSCR22 PE=1 SV=2	29	WBSCR22; BUD23	31.9	7	39	7	0.977568	0.806113	0.982699	0.996	0.886614	0.994818	0.983408	-0.02	-0.04	0.07	0.19	-0.02	0.12	0.21	0.984	0.97	1.05	1.14	0.985	1.086	1.158	High	High	High	High	High	High	High	High	High	High	High	High	High	High	High	1046.6	1522.8	1169.1	903.3	1498.7
High	P19338	Nucleolin OS=Homo sapiens GN=NCL PE=1 SV=3	66	NCL	76.6	89	3124	89	0.0241822	0.97351	0.99708	0.948801	0.302331	0.541874	0.967484	0.19	0.01	0.02	0.18	-0.18	0.16	-0.01	1.14	1.003	1.015	1.135	0.88	1.118	0.996	High	High	High	High	High	High	High	High	High	High	High	High	High	High	High	272811	281375	253376	269213	324684
High	P09429	High mobility group protein B1 OS=Homo sapiens GN=HMGB1 PE=1 SV=3	64	HMGB1	24.9	24	506	21	0.881747	0.858914	0.587659	0.233464	0.980307	0.28612	0.354189	0.07	0.08	0.32	0.66	0.01	0.34	0.59	1.048	1.056	1.251	1.582	1.008	1.265	1.51	High	High	High	High	High	High	High	High	High	High	High	High	High	High	High	5861.6	7196.1	6170.6	6142.3	7863.5
High	Q9ULE6	Paladin OS=Homo sapiens GN=PALD1 PE=1 SV=3	18	PALD1	96.7	10	42	10	0.933923	0.945678	0.999984	0.939972	0.991555	0.915478	0.973466	-0.07	0.01	0.09	0.05	0.08	-0.04	0.12	0.951	1.008	1.064	1.032	1.059	0.971	1.085	High	High	High	High	High	High	High	High	High	High	High	High	High	High	High	158.5	446.1	344.3	150.7	449.8
High	Q9HD45	Transmembrane 9 superfamily member 3 OS=Homo sapiens GN=TM9SF3 PE=1 SV=2	20	TM9SF3	67.8	14	63	14	0.842603	0.8793	0.90614	0.942654	0.980307	0.954967	0.947643	-0.09	-0.06	-0.13	-0.13	0.02	-0.01	-0.05	0.942	0.958	0.917	0.911	1.016	0.994	0.967	High	High	High	High	High	High	High	High	High	High	High	High	High	High	High	4393.3	4277	4574.9	4140.2	4107.7
High	P11117	Lysosomal acid phosphatase OS=Homo sapiens GN=ACP2 PE=1 SV=3	19	ACP2	48.3	6	18	6	0.993866	0.955044	0.978877	0.997839	0.985668	0.989221	0.986823	0	0.02	0.12	0.2	0.02	0.08	0.2	0.997	1.015	1.083	1.147	1.017	1.059	1.15	High	High	High	High	High	High	High	High	High	High	High	High	High	High	High	460.7	382.2	495	459.5	400.4
High	P55809	Succinyl-CoA:3-ketoacid coenzyme A transferase 1, mitochondrial OS=Homo sapiens GN=OXCT1 PE=1 SV=1	58	OXCT1	56.1	22	183	22	0.00973126	0.883205	0.672803	0.796888	0.222265	0.930221	0.973789	0.28	0.13	0.3	0.51	-0.15	0.21	0.23	1.218	1.097	1.231	1.424	0.9	1.157	1.169	High	High	High	High	High	High	High	High	High	High	High	High	High	High	High	1312.8	2085.1	1259	1633.2	2539.7
High	Q5JTW2	Centrosomal protein of 78 kDa OS=Homo sapiens GN=CEP78 PE=1 SV=1	4	CEP78	76.3	2	6	2	0.998642	0.96767	0.824956	0.940818	0.985668	0.557512	0.939728	-0.02	0.12	0.31	0.01	0.14	-0.3	0.02	0.987	1.09	1.239	1.005	1.103	0.811	1.017	High	High	High	High	High	High	High	High	High	High	High	High	High	High	High	54.6	30.5	23.8	41.4	36
High	P07686	Beta-hexosaminidase subunit beta OS=Homo sapiens GN=HEXB PE=1 SV=3	47	HEXB	63.1	22	169	21	0.980841	0.814038	0.908448	0.799042	0.802866	0.940517	0.803695	-0.02	0.12	0.18	0.37	0.15	0.19	0.39	0.986	1.09	1.132	1.289	1.106	1.139	1.307	High	High	High	High	High	High	High	High	High	High	High	High	High	High	High	4527.9	2960	4025.2	4536.9	2918
High	Q5T7W0	Zinc finger protein 618 OS=Homo sapiens GN=ZNF618 PE=1 SV=1	5	ZNF618	104.9	3	5	3	0.869945	0.968386	0.824956	0.975887	0.746351	0.661187	0.88963	0.16	0.01	0.29	0.09	-0.15	-0.19	-0.07	1.118	1.01	1.219	1.068	0.903	0.876	0.955	High	High	High	High	High	High	High	High	High	High	High	High	High	High	High	46.6	60.9	185.9	52.1	69
High	O96028	Histone-lysine N-methyltransferase NSD2 OS=Homo sapiens GN=WHSC1 PE=1 SV=1	24	WHSC1; NSD2	152.2	26	92	25	0.818902	0.946733	0.738731	0.862	0.982167	0.941988	0.895467	-0.12	-0.05	-0.21	-0.26	0.06	-0.05	-0.14	0.922	0.963	0.864	0.836	1.045	0.967	0.907	High	High	High	High	High	High	High	High	High	High	High	High	High	High	High	5580.2	7615.4	7903	5158.7	7021.9
High	P17544	Cyclic AMP-dependent transcription factor ATF-7 OS=Homo sapiens GN=ATF7 PE=1 SV=2	16	ATF7	52.9	6	20	3	0.977568	0.468675	0.996639	0.783253	0.644974	0.0486185	0.650092	-0.02	-0.09	0.09	-0.17	-0.08	-0.26	-0.15	0.988	0.937	1.067	0.889	0.948	0.834	0.9	High	High	High	High	High	High	High	High	High	High	High	High	High	High	High	2419.9	2115.1	1416.6	2666.6	2089.7
High	Q96K19	E3 ubiquitin-protein ligase RNF170 OS=Homo sapiens GN=RNF170 PE=1 SV=2	16	RNF170	29.8	4	11	4	0.899035	0.71262	0.914085	0.394388	0.345327	0.519326	0.168762	0.13	-0.11	-0.03	-0.26	-0.23	-0.23	-0.39	1.092	0.929	0.977	0.836	0.85	0.855	0.765	High	High	High	High	High	High	High	High	High	High	High	High	High	High	High	175.5	162	165.1	197.7	142.8
High	O14925	Mitochondrial import inner membrane translocase subunit Tim23 OS=Homo sapiens GN=TIMM23 PE=1 SV=1	57	TIMM23	21.9	6	49	6	0.00102601	0.946457	0.915745	0.884867	0.0404416	0.974871	0.280866	-0.35	-0.03	0.16	0.29	0.32	0.13	0.64	0.786	0.98	1.119	1.223	1.247	1.093	1.556	High	High	High	High	High	High	High	High	High	High	High	High	High	High	High	5207.3	2709.2	3931.7	3748.2	2129.2
High	Q9Y6C9	Mitochondrial carrier homolog 2 OS=Homo sapiens GN=MTCH2 PE=1 SV=1	26	MTCH2	33.3	5	113	5	0.922323	0.987974	0.997015	0.971431	0.981376	0.80397	0.967484	-0.06	0.01	0.02	-0.06	0.07	-0.08	0	0.957	1.007	1.014	0.957	1.051	0.944	1	High	High	High	High	High	High	High	High	High	High	High	High	High	High	High	2037.5	3832.7	4896.3	2059.8	3669.7
High	Q8TEA8	D-tyrosyl-tRNA(Tyr) deacylase 1 OS=Homo sapiens GN=DTD1 PE=1 SV=2	55	DTD1	23.4	10	45	9	0.450734	0.996433	0.998597	0.988525	0.684454	0.977063	0.87021	-0.14	0.05	0.1	0.25	0.19	0.15	0.39	0.907	1.034	1.069	1.189	1.14	1.112	1.31	High	High	High	High	High	High	High	High	High	High	High	High	High	High	High	1262.3	969.1	1097.8	1145.5	1004.9
High	O75369	Filamin-B OS=Homo sapiens GN=FLNB PE=1 SV=2	67	FLNB	278	132	1362	115	0.819059	0.31192	0.94216	0.996	0.837856	0.822292	0.957683	0.05	0.14	-0.07	0.02	0.09	0.1	-0.03	1.038	1.105	0.951	1.016	1.065	1.069	0.979	High	High	High	High	High	High	High	High	High	High	High	High	High	High	High	33902.6	35957.1	29835.5	35186.2	37774.2
High	Q9P0W2	SWI/SNF-related matrix-associated actin-dependent regulator of chromatin subfamily E member 1-related OS=Homo sapiens GN=HMG20B PE=1 SV=1	19	HMG20B	35.8	4	11	4	0.941164	0.920635	0.664103	0.971431	0.998293	0.867043	0.983408	-0.08	-0.02	-0.13	0.12	0.06	0.25	0.2	0.945	0.986	0.914	1.085	1.043	1.187	1.147	High	High	High	High	High	High	High	High	High	High	High	High	High	High	High	218	161.5	318.3	206.1	139.3
High	P56381	ATP synthase subunit epsilon, mitochondrial OS=Homo sapiens GN=ATP5E PE=1 SV=2	59	ATP5E	5.8	4	43	4	0.945164	0.0117671	0.514609	0.971431	0.000247079	0.226313	0.935827	-0.04	0.41	-0.2	0.23	0.45	0.43	0.27	0.971	1.325	0.869	1.174	1.364	1.351	1.21	High	High	High	High	High	High	High	High	High	High	High	High	High	High	High	4022.7	1884.3	2213.4	2640.3	1829.1
High	O75794	Cell division cycle protein 123 homolog OS=Homo sapiens GN=CDC123 PE=1 SV=1	26	CDC123	39.1	8	60	8	0.665273	0.514859	0.903902	0.984196	0.105111	0.974871	0.965057	-0.11	0.22	-0.02	0.14	0.33	0.16	0.25	0.927	1.164	0.986	1.105	1.255	1.121	1.192	High	High	High	High	High	High	High	High	High	High	High	High	High	High	High	475.4	1012	1486.6	438	986.4
High	Q9P2B2	Prostaglandin F2 receptor negative regulator OS=Homo sapiens GN=PTGFRN PE=1 SV=2	9	PTGFRN	98.5	7	22	7	0.721798	0.687161	0.526742	0.512133	0.991555	0.866805	0.864282	0.18	0.22	0.33	0.59	0.03	0.25	0.4	1.135	1.163	1.261	1.503	1.024	1.192	1.324	High	High	High	High	High	High	High	High	High	High	High	High	High	High	High	177.5	158.9	311.1	201.5	181.2
High	Q9ULF5	Zinc transporter ZIP10 OS=Homo sapiens GN=SLC39A10 PE=1 SV=2	7	SLC39A10	94.1	4	16	4	0.0473669	0.693496	0.99988	0.965387	0.00844493	0.932848	0.525414	0.26	-0.07	0.09	0.11	-0.34	0.02	-0.15	1.198	0.949	1.066	1.078	0.792	1.011	0.899	High	High	High	High	High	High	High	High	High	High	High	High	High	High	High	646.7	773.7	874.3	581.1	1014.8
High	Q12788	Transducin beta-like protein 3 OS=Homo sapiens GN=TBL3 PE=1 SV=2	58	TBL3	89	36	516	36	0.992181	0.946308	0.997015	0.961331	0.968592	0.897499	0.923896	-0.02	0.02	0.02	-0.11	0.04	-0.13	-0.09	0.99	1.015	1.014	0.929	1.026	0.916	0.939	High	High	High	High	High	High	High	High	High	High	High	High	High	High	High	40830.8	35190.4	41852.7	41689.3	33670.5
High	Q9NP97	Dynein light chain roadblock-type 1 OS=Homo sapiens GN=DYNLRB1 PE=1 SV=3	74	DYNLRB1	10.9	5	67	5	0.965146	0.980742	0.977724	0.990091	0.996297	0.999883	0.997324	-0.03	0.03	0.06	0.17	0.06	0.11	0.2	0.981	1.023	1.042	1.124	1.043	1.079	1.146	High	High	High	High	High	High	High	High	High	High	High	High	High	High	High	994.7	1008.5	1025.6	1068.6	989.1
High	Q5R372	Rab GTPase-activating protein 1-like OS=Homo sapiens GN=RABGAP1L PE=1 SV=1	15	RABGAP1L	92.5	10	25	9	0.970636	0.941605	0.959107	0.988894	0.87799	0.989221	0.997324	-0.03	0.12	0.03	0.16	0.15	0.13	0.19	0.98	1.086	1.023	1.12	1.108	1.095	1.143	High	High	High	High	High	High	High	High	High	High	High	High	High	High	High	136.2	796.9	477	145.3	780.7
High	Q96RQ3	Methylcrotonoyl-CoA carboxylase subunit alpha, mitochondrial OS=Homo sapiens GN=MCCC1 PE=1 SV=3	13	MCCC1	80.4	6	11	6	0.528288	0.825099	0.465414	0.974981	0.935145	0.250402	0.727783	-0.22	-0.07	-0.19	0.26	0.15	0.45	0.48	0.857	0.953	0.877	1.199	1.113	1.367	1.399	High	High	High	High	High	High	High	High	High	High	High	High	High	High	High	20	352.9	191	17.1	330.4
High	O75419	Cell division control protein 45 homolog OS=Homo sapiens GN=CDC45 PE=1 SV=1	19	CDC45	65.5	10	51	10	0.980841	0.937145	0.978983	0.93691	0.888811	0.777989	0.895467	0.02	0	0.12	0.04	-0.02	-0.08	0.01	1.016	1	1.088	1.027	0.984	0.944	1.01	High	High	High	High	High	High	High	High	High	High	High	High	High	High	High	676.9	1246	1152.2	750.8	1254
High	P48729	Casein kinase I isoform alpha OS=Homo sapiens GN=CSNK1A1 PE=1 SV=2	44	CSNK1A1	38.9	13	134	12	0.819447	0.806113	0.997015	0.968571	0.978551	0.89342	0.983408	-0.12	-0.11	0.04	-0.08	0.01	-0.11	0.04	0.922	0.927	1.025	0.948	1.006	0.925	1.028	High	High	High	High	High	High	High	High	High	High	High	High	High	High	High	6605.4	10104.6	7448.1	6278.9	8763.5
High	Q9H8M7	Protein FAM188A OS=Homo sapiens GN=FAM188A PE=1 SV=1	23	FAM188A; MINDY3	49.7	7	80	7	0.993866	0.949559	0.958063	0.897721	0.968592	0.864114	0.88683	0.02	0.11	0.14	0.4	0.09	0.25	0.38	1.011	1.08	1.105	1.316	1.068	1.19	1.301	High	High	High	High	High	High	High	High	High	High	High	High	High	High	High	489.3	390.9	397.4	494.9	390.1
High	Q9BV10	Dol-P-Man:Man(7)GlcNAc(2)-PP-Dol alpha-1,6-mannosyltransferase OS=Homo sapiens GN=ALG12 PE=1 SV=1	7	ALG12	54.6	3	13	2	0.980841	0.963164	0.993272	0.974702	0.992107	0.975133	0.947643	0.06	0.14	0.07	0.09	0.09	0.02	0.04	1.039	1.103	1.053	1.065	1.061	1.012	1.025	High	High	High	High	High	High	High	High	High	High	High	High	High	High	High	20.6	19.7	56.7	22.4	15.3
High	Q9NUM4	Transmembrane protein 106B OS=Homo sapiens GN=TMEM106B PE=1 SV=2	8	TMEM106B	31.1	2	6	2	0.994414	0.70951	0.817829	0.872896	0.741	0.204095	0.822451	-0.02	0.24	-0.11	0.41	0.26	0.53	0.44	0.985	1.18	0.925	1.332	1.199	1.44	1.352	High	High	High	High	High	High	High	High	High	High	High	High	High	High	High	59.5	90.7	135.3	60.8	86.2
High	Q9BYV8	Centrosomal protein of 41 kDa OS=Homo sapiens GN=CEP41 PE=1 SV=1	17	CEP41	41.3	5	15	6	0.993866	0.992441	0.94216	0.996	0.998515	0.97507	0.994531	0.01	0.08	0.17	0.2	0.06	0.03	0.19	1.01	1.054	1.125	1.149	1.044	1.021	1.139	High	High	High	High	High	High	High	High	High	High	High	High	High	High	High	428.2	265.7	185	452.5	264.5
High	Q14684	Ribosomal RNA processing protein 1 homolog B OS=Homo sapiens GN=RRP1B PE=1 SV=3	65	RRP1B	84.4	40	489	40	0.945039	0.982467	0.915745	0.884867	0.976443	0.915478	0.89125	-0.07	-0.03	-0.11	-0.23	0.03	-0.12	-0.16	0.956	0.977	0.928	0.854	1.022	0.92	0.894	High	High	High	High	High	High	High	High	High	High	High	High	High	High	High	68701.1	69461.6	61185.6	65652.2	67670.1
High	Q96SY0	von Willebrand factor A domain-containing protein 9 OS=Homo sapiens GN=VWA9 PE=1 SV=2	32	VWA9; INTS14	57.4	12	66	12	0.965136	0.902911	0.441494	0.824385	0.778517	0.942999	0.562157	0.04	-0.01	-0.19	-0.15	-0.05	0.04	-0.19	1.031	0.996	0.878	0.902	0.967	1.027	0.875	High	High	High	High	High	High	High	High	High	High	High	High	High	High	High	1958.7	1315.8	2069.9	1953.8	1356.2
High	P60903	Protein S100-A10 OS=Homo sapiens GN=S100A10 PE=1 SV=2	35	S100A10	11.2	3	13	3	0.0863159	0.978946	0.94216	0.988006	0.444499	0.989221	0.885782	-0.22	0.04	0.02	0.16	0.26	0.13	0.38	0.859	1.026	1.016	1.114	1.195	1.097	1.298	High	High	High	High	High	High	High	High	High	High	High	High	High	High	High	461.1	599.5	677.1	448.2	514.7
High	Q9HBM1	Kinetochore protein Spc25 OS=Homo sapiens GN=SPC25 PE=1 SV=1	53	SPC25	26.1	13	85	12	0.992181	0.999839	0.978561	0.988894	0.991555	0.998881	0.975785	0.01	0.05	0.12	0.24	0.04	0.12	0.23	1.009	1.038	1.09	1.183	1.029	1.085	1.173	High	High	High	High	High	High	High	High	High	High	High	High	High	High	High	1253.1	1175.3	2079.1	1263.9	1192.2
High	Q9H2D1	Mitochondrial folate transporter/carrier OS=Homo sapiens GN=SLC25A32 PE=1 SV=2	15	SLC25A32	35.4	2	5	2	0.914512	0.369122	0.393743	0.793781	0.270055	0.989221	0.916882	-0.09	0.28	-0.2	-0.08	0.37	0.12	0.01	0.938	1.212	0.873	0.946	1.291	1.084	1.008	Not Found	High	High	Not Found	High	High	Not Found	High	High	Not Found	High	High	Not Found	High	High		158.6	363.3		128.2
High	P36542	ATP synthase subunit gamma, mitochondrial OS=Homo sapiens GN=ATP5C1 PE=1 SV=1	52	ATP5C1	33	14	340	14	0.96644	8.40462e-07	0.915745	0.925678	0.000940095	0.166675	0.926164	0.01	0.42	-0.1	0.23	0.41	0.34	0.22	1.009	1.339	0.93	1.175	1.327	1.263	1.165	High	High	High	High	High	High	High	High	High	High	High	High	High	High	High	16975.1	12958.2	8896.2	12128.2	13071.6
High	Q96FJ0	AMSH-like protease OS=Homo sapiens GN=STAMBPL1 PE=1 SV=2	12	STAMBPL1	49.8	4	7	4	0.977568	0.986048	0.759794	0.783253	0.985668	0.968655	0.791945	0.05	0.11	0.33	0.52	0.06	0.19	0.47	1.035	1.077	1.26	1.435	1.04	1.139	1.386	High	High	High	High	High	High	High	High	High	High	High	High	High	High	High	63.9	14		57.4	16.8
High	P50570	Dynamin-2 OS=Homo sapiens GN=DNM2 PE=1 SV=2	57	DNM2	98	41	367	26	0.275133	0.0204898	0.641581	0.756848	0.933525	0.918358	0.923911	0.18	0.28	0.3	0.41	0.1	0.11	0.23	1.134	1.212	1.235	1.33	1.069	1.076	1.173	High	High	High	High	High	High	High	High	High	High	High	High	High	High	High	7167	7840.2	9594.4	7412.3	9039.7
High	O43822	Protein C21orf2 OS=Homo sapiens GN=C21orf2 PE=1 SV=1	19	C21orf2	28.3	4	15	4	0.994978	0.594577	0.840029	0.969884	0.684253	0.972897	0.947887	0	0.25	0.25	0.27	0.25	0.03	0.27	1	1.188	1.186	1.209	1.188	1.02	1.209	High	High	High	High	High	High	High	High	High	High	High	High	High	High	High	167.8	155.5	281.8	159.7	188.9
High	A0AVT1	Ubiquitin-like modifier-activating enzyme 6 OS=Homo sapiens GN=UBA6 PE=1 SV=1	59	UBA6	117.9	45	416	44	0.721713	0.924351	0.914085	0.872759	0.832301	0.940054	0.947643	0.12	0.05	0.17	0.3	-0.07	0.14	0.19	1.083	1.034	1.124	1.235	0.955	1.098	1.14	High	High	High	High	High	High	High	High	High	High	High	High	High	High	High	8308.8	7498.2	6502.2	8586.7	8122.6
High	Q8IWT6	Volume-regulated anion channel subunit LRRC8A OS=Homo sapiens GN=LRRC8A PE=1 SV=1	23	LRRC8A	94.1	13	40	12	0.983248	0.941605	0.94216	0.946796	0.947996	0.73905	0.944429	-0.01	0.12	0.17	0.08	0.12	-0.08	0.09	0.995	1.084	1.124	1.06	1.089	0.944	1.066	High	High	High	High	High	High	High	High	High	High	High	High	High	High	High	1115.6	789.1	557.8	1109.9	782.5
High	Q9P0U4	CXXC-type zinc finger protein 1 OS=Homo sapiens GN=CXXC1 PE=1 SV=2	20	CXXC1	75.7	10	30	10	0.92717	0.996053	0.978657	0.961858	0.926899	0.906622	0.895467	0.06	0.05	0.06	0.07	-0.01	0.01	0.01	1.041	1.035	1.041	1.047	0.994	1.006	1.006	High	High	High	High	High	High	High	High	High	High	High	High	High	High	High	1365.7	2137	1105.5	1421.5	2164.7
High	P39210	Protein Mpv17 OS=Homo sapiens GN=MPV17 PE=1 SV=1	20	MPV17	19.7	3	27	3	0.386288	0.832627	0.000283924	0.259632	0.921898	0.970505	0.485043	-0.16	-0.04	-0.51	-0.35	0.12	0.16	-0.19	0.896	0.975	0.702	0.786	1.088	1.12	0.877	High	High	High	High	High	High	High	High	High	High	High	High	High	High	High	1610.5	1185.7	1306.6	1432.7	1062.3
High	P62745	Rho-related GTP-binding protein RhoB OS=Homo sapiens GN=RHOB PE=1 SV=1	37	RHOB	22.1	5	38	4	0.754644	0.831578	0.786391	0.957827	0.456475	0.641577	0.97691	-0.14	0.16	0.26	0.08	0.3	-0.18	0.21	0.91	1.12	1.194	1.056	1.231	0.884	1.16	High	High	High	High	High	High	High	High	High	High	High	High	High	High	High		139.4	796.4		128.5
High	Q15819	Ubiquitin-conjugating enzyme E2 variant 2 OS=Homo sapiens GN=UBE2V2 PE=1 SV=4	66	UBE2V2	16.4	9	186	5	0.959323	0.996412	0.928416	0.974012	0.968592	0.803233	0.920103	-0.04	0.05	0	0.28	0.09	0.28	0.32	0.972	1.034	0.999	1.214	1.064	1.215	1.249	High	High	High	High	High	High	High	High	High	High	High	High	High	High	High	546.4	1427.1	1273.7	531.2	1538
High	Q08722	Leukocyte surface antigen CD47 OS=Homo sapiens GN=CD47 PE=1 SV=1	9	CD47	35.2	3	28	3	0.458209	0.264902	0.778719	0.887328	0.00192003	0.95022	0.956799	-0.15	0.26	-0.08	-0.05	0.41	0.03	0.1	0.903	1.201	0.947	0.968	1.331	1.022	1.073	High	High	High	High	High	High	High	High	High	High	High	High	High	High	High	1473.6	851.5	1553.8	1279.8	883.9
High	Q9HA47	Uridine-cytidine kinase 1 OS=Homo sapiens GN=UCK1 PE=1 SV=1	25	UCK1	31.4	5	8	2	0.991323	0.92717	0.934304	0.968571	0.935145	0.998881	0.978347	-0.04	0.16	-0.04	0.07	0.2	0.11	0.11	0.971	1.117	0.976	1.049	1.15	1.076	1.081	High	Not Found	High	High	Not Found	High	High	Not Found	High	High	Not Found	High	High	Not Found	High	52		44.2	48.6
High	Q9H3P2	Negative elongation factor A OS=Homo sapiens GN=NELFA PE=1 SV=3	49	NELFA; WHSC2	57.2	14	126	14	0.934344	0.93146	0.973971	0.968571	0.999725	0.955118	0.916882	0.06	0.12	0.06	0.09	0.06	0.04	0.04	1.042	1.083	1.039	1.068	1.04	1.027	1.025	High	High	High	High	High	High	High	High	High	High	High	High	High	High	High	1241.9	1601.3	1263.7	1425.3	1596.9
High	Q9NRG7	Epimerase family protein SDR39U1 OS=Homo sapiens GN=SDR39U1 PE=1 SV=2	23	SDR39U1	34.7	6	43	6	0.0540077	0.993854	0.656704	0.93691	0.153432	0.989221	0.930761	0.29	0.05	0.3	0.35	-0.24	0.06	0.06	1.226	1.036	1.227	1.279	0.845	1.042	1.043	High	High	High	High	High	High	High	High	High	High	High	High	High	High	High	460.7	271.9	326	580	321.5
High	P63010	AP-2 complex subunit beta OS=Homo sapiens GN=AP2B1 PE=1 SV=1	61	AP2B1	104.5	50	590	26	0.900926	0.649663	0.910874	0.994195	0.401965	0.805847	0.987537	-0.08	0.09	0.18	0.01	0.18	-0.17	0.09	0.944	1.067	1.13	1.007	1.13	0.891	1.068	High	High	High	High	High	High	High	High	High	High	High	High	High	High	High	18168.9	21071.9	19104.2	18549.9	19885.6
High	Q15650	Activating signal cointegrator 1 OS=Homo sapiens GN=TRIP4 PE=1 SV=4	35	TRIP4	66.1	17	52	16	0.868859	0.956653	0.965222	0.996	0.95906	0.956085	0.95725	0.08	0.09	0.14	0.18	0.01	0.04	0.1	1.06	1.067	1.101	1.136	1.007	1.032	1.072	High	High	High	High	High	High	High	High	High	High	High	High	High	High	High	1401	2022.2	1075.3	1435.1	2142.6
High	P17612	cAMP-dependent protein kinase catalytic subunit alpha OS=Homo sapiens GN=PRKACA PE=1 SV=2	58	PRKACA	40.6	17	113	9	0.951972	0.96767	0.990256	0.971431	0.844773	0.915478	0.922059	0.03	-0.02	0.01	-0.07	-0.05	-0.08	-0.1	1.023	0.984	1.007	0.956	0.963	0.949	0.935	High	High	High	High	High	High	High	High	High	High	High	High	High	High	High	5829.3	6786.3	5470.2	5960.9	6886.1
High	Q15435	Protein phosphatase 1 regulatory subunit 7 OS=Homo sapiens GN=PPP1R7 PE=1 SV=1	68	PPP1R7	41.5	20	192	20	0.980817	0.895887	0.916193	0.92235	0.969489	0.999847	0.923911	0.02	0.09	0.16	0.24	0.08	0.08	0.23	1.01	1.068	1.117	1.184	1.057	1.06	1.172	High	High	High	High	High	High	High	High	High	High	High	High	High	High	High	3310	4457.8	4675.5	3567.1	4504.6
High	Q06830	Peroxiredoxin-1 OS=Homo sapiens GN=PRDX1 PE=1 SV=1	80	PRDX1	22.1	20	668	16	0.993049	0.71262	0.808766	0.647128	0.933905	0.624353	0.631392	0	0.08	0.24	0.46	0.09	0.22	0.47	0.998	1.06	1.182	1.38	1.063	1.167	1.383	High	High	High	High	High	High	High	High	High	High	High	High	High	High	High	9573	8988.2	9383.5	9550.6	9140.3
High	Q9Y6X8	Zinc fingers and homeoboxes protein 2 OS=Homo sapiens GN=ZHX2 PE=1 SV=1	6	ZHX2	92.3	4	8	4	0.945164	0.857075	0.626202	0.960328	0.982167	0.954967	0.895172	-0.06	-0.05	0.31	0.31	0.02	-0.01	0.37	0.956	0.969	1.241	1.236	1.013	0.996	1.293	High	High	High	High	High	High	High	High	High	High	High	High	High	High	High	256.6	42.9	261.6	228.3	41
High	Q6N063	2-oxoglutarate and iron-dependent oxygenase domain-containing protein 2 OS=Homo sapiens GN=OGFOD2 PE=2 SV=2	15	OGFOD2	39	2	8	2	0.993866	0.955044	0.860364	0.900859	0.968592	0.989221	0.895467	0.01	-0.01	-0.09	-0.03	-0.02	0.06	-0.04	1.006	0.995	0.938	0.981	0.989	1.046	0.975	High	High	High	High	High	High	High	High	High	High	High	High	High	High	High	147.4	89.6	60.8	148.2	91.9
High	Q3ZCQ8	Mitochondrial import inner membrane translocase subunit TIM50 OS=Homo sapiens GN=TIMM50 PE=1 SV=2	37	TIMM50	39.6	11	133	11	0.591686	0.496008	0.0837766	0.17306	0.0597442	0.928549	0.0500684	-0.13	0.19	0.52	0.7	0.31	0.18	0.83	0.917	1.14	1.439	1.626	1.243	1.13	1.774	High	High	High	High	High	High	High	High	High	High	High	High	High	High	High	4657.3	4345	4385.8	3791.1	4156.3
High	Q8ND82	Zinc finger protein 280C OS=Homo sapiens GN=ZNF280C PE=1 SV=1	47	ZNF280C	83	27	163	26	0.896146	0.999709	0.840403	0.977935	0.935145	0.932069	0.99834	0.04	-0.01	0.23	0.12	-0.05	-0.11	0.08	1.027	0.991	1.169	1.083	0.964	0.927	1.054	High	High	High	High	High	High	High	High	High	High	High	High	High	High	High	14021.8	17606.7	17107.6	14192.9	18086.1
High	Q9Y6A9	Signal peptidase complex subunit 1 OS=Homo sapiens GN=SPCS1 PE=1 SV=4	31	SPCS1	11.8	3	35	3	0.699245	0.99842	0.990466	0.985708	0.756412	0.812469	0.99834	-0.12	0.04	0.07	0	0.16	-0.07	0.12	0.919	1.027	1.046	0.997	1.117	0.953	1.084	High	High	High	High	High	High	High	High	High	High	High	High	High	High	High	5356.2	2440.1	2867.5	4920.7	2242.5
High	P82909	28S ribosomal protein S36, mitochondrial OS=Homo sapiens GN=MRPS36 PE=1 SV=2	42	MRPS36	11.5	4	30	4	0.945164	0.872174	2.36315e-05	0.471605	0.755506	0.558173	0.497783	-0.04	0.14	-0.55	-0.2	0.18	0.35	-0.16	0.973	1.1	0.682	0.873	1.13	1.279	0.896	High	High	High	High	High	High	High	High	High	High	High	High	High	High	High	839.8	1804.7	930.2	743	1783.5
High	Q8IX18	Probable ATP-dependent RNA helicase DHX40 OS=Homo sapiens GN=DHX40 PE=1 SV=2	12	DHX40	88.5	8	48	8	0.897905	0.843086	0.916232	0.931839	0.988542	0.954847	0.953096	-0.07	-0.03	-0.01	0.02	0.04	0.03	0.1	0.951	0.977	0.995	1.017	1.027	1.022	1.069	High	High	High	High	High	High	High	High	High	High	High	High	High	High	High	1346.2	1336.7	782.3	1260.7	1271.7
High	Q13492	Phosphatidylinositol-binding clathrin assembly protein OS=Homo sapiens GN=PICALM PE=1 SV=2	46	PICALM	70.7	24	237	24	0.607825	0.99096	0.638166	0.939972	0.873459	0.940517	0.822963	-0.16	-0.03	0.31	0.21	0.13	-0.09	0.37	0.897	0.982	1.236	1.16	1.094	0.938	1.292	High	High	High	High	High	High	High	High	High	High	High	High	High	High	High	7490.4	8461.7	9400	6722.2	7471.7
High	O94761	ATP-dependent DNA helicase Q4 OS=Homo sapiens GN=RECQL4 PE=1 SV=1	4	RECQL4	133	3	10	3	0.880179	0.937145	0.837868	0.988894	0.978551	0.801995	0.920042	-0.2	-0.03	0.29	0.13	0.17	-0.17	0.33	0.871	0.98	1.226	1.092	1.125	0.891	1.254	High	High	High	High	High	High	High	High	High	High	High	High	High	High	High	33.9	84.3	14.9	27	73.4
High	O15078	Centrosomal protein of 290 kDa OS=Homo sapiens GN=CEP290 PE=1 SV=2	6	CEP290	290.2	13	35	14	0.994414	0.892021	0.90614	0.92331	0.891596	0.97174	0.895467	0.02	-0.02	-0.02	0.05	-0.04	0.06	0.03	1.013	0.987	0.988	1.032	0.974	1.044	1.018	High	High	High	High	High	High	High	High	High	High	High	High	High	High	High	601.1	879.9	1109.7	609.1	974.7
High	Q5VT66	Mitochondrial amidoxime-reducing component 1 OS=Homo sapiens GN=MARC1 PE=1 SV=1	31	MARC1	37.5	8	74	7	0.977568	0.865425	0.934273	0.999948	0.768954	0.942999	0.986058	-0.02	0.14	-0.01	0.18	0.16	0.19	0.2	0.986	1.099	0.994	1.13	1.114	1.137	1.146	High	High	High	High	High	High	High	High	High	High	High	High	High	High	High	2476.7	1565.6	1693.3	2169.8	1579.2
High	Q13144	Translation initiation factor eIF-2B subunit epsilon OS=Homo sapiens GN=EIF2B5 PE=1 SV=3	31	EIF2B5	80.3	16	104	16	0.993866	0.189366	0.89962	0.950349	0.223014	0.989221	0.930761	0.02	0.28	0.21	0.31	0.26	0.09	0.29	1.012	1.213	1.161	1.239	1.198	1.068	1.225	High	High	High	High	High	High	High	High	High	High	High	High	High	High	High	1870.5	2681.7	1068.7	1892.7	2797.4
High	P56177	Homeobox protein DLX-1 OS=Homo sapiens GN=DLX1 PE=2 SV=3	14	DLX1	27.3	2	4	2	0.999908	0.930195	0.585049	0.948801	0.968592	0.928452	0.933873	0.01	0.12	-0.14	0.07	0.11	0.21	0.06	1.008	1.089	0.908	1.051	1.081	1.157	1.043	Not Found	High	High	Not Found	High	High	Not Found	High	High	Not Found	High	High	Not Found	High	High		277.7	454.5		301.9
High	O75781	Paralemmin-1 OS=Homo sapiens GN=PALM PE=1 SV=2	25	PALM	42.1	10	26	9	0.587581	0.806113	0.419523	0.450906	0.999725	0.302563	0.452238	-0.14	-0.09	-0.31	-0.5	0.05	-0.19	-0.36	0.91	0.942	0.807	0.709	1.035	0.879	0.779	High	High	High	High	High	High	High	High	High	High	High	High	High	High	High	4090.6	1587.8	3820.3	3722.2	1507.6
High	Q07955	Serine/arginine-rich splicing factor 1 OS=Homo sapiens GN=SRSF1 PE=1 SV=2	65	SRSF1	27.7	25	819	25	0.90085	0.602593	0.94216	0.968571	0.938579	0.987767	0.972426	-0.08	-0.13	-0.07	-0.08	-0.05	-0.01	0	0.946	0.911	0.95	0.946	0.963	0.996	1	High	High	High	High	High	High	High	High	High	High	High	High	High	High	High	82217.7	99775.5	85243	77707.7	94374.7
High	P46781	40S ribosomal protein S9 OS=Homo sapiens GN=RPS9 PE=1 SV=3	53	RPS9	22.6	16	399	17	0.942406	0.992913	0.880237	0.923582	0.935145	0.999883	0.916882	-0.07	-0.01	-0.15	-0.18	0.06	-0.03	-0.11	0.955	0.996	0.904	0.885	1.043	0.979	0.927	High	High	High	High	High	High	High	High	High	High	High	High	High	High	High	30222.2	34118.9	36464	29272.7	29654.1
High	P46782	40S ribosomal protein S5 OS=Homo sapiens GN=RPS5 PE=1 SV=4	53	RPS5	22.9	11	425	10	0.738792	0.965163	0.94216	0.948791	0.886614	0.989221	0.973466	-0.12	-0.04	-0.08	-0.12	0.08	-0.04	0	0.917	0.972	0.945	0.92	1.06	0.973	1.003	High	High	High	High	High	High	High	High	High	High	High	High	High	High	High	15186	16798.6	20316.3	13927.8	15127.8
High	Q14254	Flotillin-2 OS=Homo sapiens GN=FLOT2 PE=1 SV=2	50	FLOT2	47	20	123	20	0.914512	0.26512	0.914085	0.897721	0.684454	0.932069	0.910617	-0.09	-0.19	-0.11	-0.21	-0.1	-0.1	-0.12	0.942	0.879	0.927	0.865	0.933	0.933	0.919	High	High	High	High	High	High	High	High	High	High	High	High	High	High	High	8717.2	11136.8	10064.3	8207.2	9576.9
High	P68400	Casein kinase II subunit alpha OS=Homo sapiens GN=CSNK2A1 PE=1 SV=1	63	CSNK2A1	45.1	21	337	19	0.983248	0.97024	0.915745	0.988525	0.968592	0.970505	0.975979	-0.04	0.01	0.16	0.09	0.05	-0.08	0.12	0.973	1.004	1.118	1.061	1.032	0.949	1.09	High	High	High	High	High	High	High	High	High	High	High	High	High	High	High	17092.4	19255.1	17589	16635.5	17784.3
High	Q06210	Glutamine--fructose-6-phosphate aminotransferase [isomerizing] 1 OS=Homo sapiens GN=GFPT1 PE=1 SV=3	53	GFPT1	78.8	32	246	27	0.96644	0.944074	0.894075	0.772617	0.995471	0.927672	0.825704	0.03	0.08	0.19	0.4	0.05	0.2	0.37	1.019	1.059	1.142	1.316	1.039	1.152	1.291	High	High	High	High	High	High	High	High	High	High	High	High	High	High	High	3416.1	3779.9	3579.4	3457	3853.1
High	Q9Y548	Protein YIPF1 OS=Homo sapiens GN=YIPF1 PE=1 SV=1	11	YIPF1	34.3	2	4	2	0.994414	0.912053	0.94216	0.99851	0.951481	0.95022	0.979253	-0.02	-0.05	0.19	0.17	-0.02	-0.02	0.2	0.984	0.969	1.145	1.127	0.985	0.984	1.145	High	High	High	High	High	High	High	High	High	High	High	High	High	High	High	38.3	105.1	31.6	29.3	115.8
High	P49593	Protein phosphatase 1F OS=Homo sapiens GN=PPM1F PE=1 SV=3	57	PPM1F	49.8	20	153	20	0.945039	0.995852	0.94216	0.968429	0.938579	0.996518	0.967484	0.05	0.05	0.17	0.29	0	0.13	0.24	1.038	1.037	1.124	1.226	0.999	1.091	1.181	High	High	High	High	High	High	High	High	High	High	High	High	High	High	High	1751.2	1114.7	1869.8	1663.2	1231.2
High	P51531	Probable global transcription activator SNF2L2 OS=Homo sapiens GN=SMARCA2 PE=1 SV=2	20	SMARCA2	181.2	31	177	10	0.992315	0.98069	0.914085	0.965083	0.991555	0.432498	0.937762	-0.01	0.04	0.2	0.06	0.05	-0.14	0.07	0.994	1.025	1.151	1.045	1.032	0.909	1.052	High	High	High	High	High	High	High	High	High	High	High	High	High	High	High	1605.6	846.5	1455.2	1595.5	955.6
High	P11177	Pyruvate dehydrogenase E1 component subunit beta, mitochondrial OS=Homo sapiens GN=PDHB PE=1 SV=3	61	PDHB	39.2	18	374	18	0.922323	0.0277516	0.94216	0.8542	0.0101966	0.0101348	0.751969	-0.08	0.24	-0.08	0.33	0.32	0.41	0.41	0.943	1.179	0.946	1.257	1.25	1.328	1.332	High	High	High	High	High	High	High	High	High	High	High	High	High	High	High	20474.6	14903.3	9890.9	16231.1	14061.1
High	Q9UK58	Cyclin-L1 OS=Homo sapiens GN=CCNL1 PE=1 SV=1	14	CCNL1	59.6	6	12	6	0.881747	0.992441	6.39731e-06	0.036925	0.934601	0.997153	0.0075768	0.08	0.05	-0.58	-0.46	-0.03	0.12	-0.54	1.057	1.034	0.667	0.725	0.978	1.086	0.685	High	High	High	High	High	High	High	High	High	High	High	High	High	High	High	506.5	846.2	490.3	535.5	876.9
High	Q7Z4G4	tRNA (guanine(10)-N2)-methyltransferase homolog OS=Homo sapiens GN=TRMT11 PE=1 SV=1	24	TRMT11	53.4	8	53	8	0.853721	0.720585	0.939581	0.954606	0.302331	0.98475	0.882357	0.09	-0.07	0.01	0.1	-0.17	0.09	0	1.066	0.951	1.007	1.069	0.892	1.061	1.003	High	High	High	High	High	High	High	High	High	High	High	High	High	High	High	1053.8	981.9	613.1	1172	996.3
High	Q9NVM6	DnaJ homolog subfamily C member 17 OS=Homo sapiens GN=DNAJC17 PE=1 SV=1	43	DNAJC17	34.7	10	52	10	0.999908	0.941605	0.864426	0.965083	0.940613	0.998836	0.936918	0	0.11	-0.05	0.07	0.11	0.12	0.07	0.998	1.08	0.968	1.05	1.081	1.085	1.051	High	High	High	High	High	High	High	High	High	High	High	High	High	High	High	1387.9	1027.6	1870.1	1385.8	990.6
High	P07902	Galactose-1-phosphate uridylyltransferase OS=Homo sapiens GN=GALT PE=1 SV=3	15	GALT	43.3	5	9	5	0.952925	0.952666	0.83242	0.731776	0.852364	0.887835	0.372688	-0.1	0.13	0.28	0.53	0.23	0.26	0.64	0.931	1.093	1.212	1.447	1.174	1.194	1.553	High	High	High	High	High	High	High	High	High	High	High	High	High	High	High	64.9	68.6	56.7	60.5	81.7
High	P55084	Trifunctional enzyme subunit beta, mitochondrial OS=Homo sapiens GN=HADHB PE=1 SV=3	61	HADHB	51.3	26	385	26	0.921681	0.549907	0.903902	0.813037	0.959277	0.752725	0.885697	0.05	0.11	0.18	0.36	0.06	0.18	0.31	1.033	1.078	1.136	1.284	1.044	1.13	1.242	High	High	High	High	High	High	High	High	High	High	High	High	High	High	High	13211.3	10353.6	10713.4	13540.8	10698.1
High	Q9NX63	MICOS complex subunit MIC19 OS=Homo sapiens GN=CHCHD3 PE=1 SV=1	52	CHCHD3	26.1	17	185	17	0.956211	0.855267	0.800766	0.792478	0.972416	0.915478	0.791945	-0.06	-0.09	-0.19	-0.31	-0.03	-0.12	-0.25	0.961	0.942	0.879	0.808	0.98	0.92	0.841	High	High	High	High	High	High	High	High	High	High	High	High	High	High	High	34057.3	29366.7	33495.3	32226.8	28229.5
High	Q8TBX8	Phosphatidylinositol 5-phosphate 4-kinase type-2 gamma OS=Homo sapiens GN=PIP4K2C PE=1 SV=3	36	PIP4K2C	47.3	13	87	13	0.990936	0.956653	0.153897	0.752282	0.983234	0.996518	0.620583	0.02	0.09	0.45	0.55	0.07	0.1	0.53	1.014	1.068	1.369	1.468	1.053	1.073	1.447	High	High	High	High	High	High	High	High	High	High	High	High	High	High	High	1695.7	1328.3	2063.9	1664.9	2352.1
High	P78406	mRNA export factor OS=Homo sapiens GN=RAE1 PE=1 SV=1	64	RAE1	40.9	20	274	20	0.951972	0.984031	0.990256	0.9908	0.98137	0.989221	0.997673	-0.06	-0.03	0.01	0	0.03	-0.01	0.06	0.96	0.977	1.007	0.999	1.018	0.993	1.041	High	High	High	High	High	High	High	High	High	High	High	High	High	High	High	24672.7	27330.9	28944.3	24213.1	25833.6
High	Q9UQ80	Proliferation-associated protein 2G4 OS=Homo sapiens GN=PA2G4 PE=1 SV=3	79	PA2G4	43.8	32	800	30	0.956211	0.039063	0.951073	0.84499	0.0264433	0.222091	0.787419	-0.06	0.23	0.11	0.34	0.29	0.23	0.4	0.958	1.171	1.079	1.264	1.222	1.171	1.319	High	High	High	High	High	High	High	High	High	High	High	High	High	High	High	13028.9	16475.3	18327.3	12582.6	15737.7
High	P78362	SRSF protein kinase 2 OS=Homo sapiens GN=SRPK2 PE=1 SV=3	30	SRPK2	77.5	15	92	11	0.855562	0.992441	0.208377	0.698154	0.921294	0.940517	0.627886	-0.08	0.04	-0.29	-0.26	0.12	0.03	-0.17	0.945	1.028	0.82	0.838	1.088	1.022	0.887	High	High	High	High	High	High	High	High	High	High	High	High	High	High	High	2426.1	2374.5	1900.7	2245.2	2243.6
High	P11171	Protein 4.1 OS=Homo sapiens GN=EPB41 PE=1 SV=4	56	EPB41	97	42	305	39	0.506208	0.999839	0.93572	0.925039	0.697233	0.956085	0.778634	0.09	-0.02	-0.09	-0.17	-0.11	-0.09	-0.26	1.065	0.989	0.941	0.887	0.928	0.943	0.833	High	High	High	High	High	High	High	High	High	High	High	High	High	High	High	20136.9	19365	23172.8	21513.2	19868.8
High	Q7Z2Z2	Elongation factor-like GTPase 1 OS=Homo sapiens GN=EFL1 PE=1 SV=2	34	EFTUD1; EFL1	125.4	28	115	27	0.889786	0.991538	0.991387	0.972764	0.837856	0.96096	0.994531	0.08	0.04	0.11	0.27	-0.03	0.17	0.2	1.055	1.03	1.077	1.209	0.977	1.123	1.146	High	High	High	High	High	High	High	High	High	High	High	High	High	High	High	1506.5	1469.2	1356.6	1491.3	1555
High	Q00688	Peptidyl-prolyl cis-trans isomerase FKBP3 OS=Homo sapiens GN=FKBP3 PE=1 SV=1	70	FKBP3	25.2	17	262	18	0.833059	0.920528	0.978561	0.925678	0.674991	0.801995	0.87021	-0.1	0.07	-0.01	0.23	0.17	0.24	0.33	0.934	1.052	0.992	1.174	1.127	1.184	1.256	High	High	High	High	High	High	High	High	High	High	High	High	High	High	High	4939.4	5185.9	6970.4	4595.4	4844.7
High	P60660	Myosin light polypeptide 6 OS=Homo sapiens GN=MYL6 PE=1 SV=2	63	MYL6	16.9	10	306	8	0.676705	0.960647	0.94216	0.883035	0.735928	0.193208	0.718253	-0.14	0.01	-0.08	0.3	0.15	0.38	0.43	0.908	1.01	0.946	1.227	1.113	1.297	1.351	High	High	High	High	High	High	High	High	High	High	High	High	High	High	High	7638.7	8509.6	9460.1	6951.3	7726.8
High	Q5VUJ6	Leucine-rich repeat and calponin homology domain-containing protein 2 OS=Homo sapiens GN=LRCH2 PE=2 SV=2	21	LRCH2	84.5	14	56	14	0.93888	0.933154	0.915745	0.995448	0.991555	0.684872	0.99834	-0.06	-0.03	0.16	0.03	0.04	-0.13	0.1	0.957	0.981	1.12	1.024	1.025	0.914	1.07	High	High	High	High	High	High	High	High	High	High	High	High	High	High	High	3904.5	3667.4	2783.3	3998	3511.4
High	P32121	Beta-arrestin-2 OS=Homo sapiens GN=ARRB2 PE=1 SV=2	23	ARRB2	46.1	11	60	9	0.559578	0.999839	0.997015	0.969884	0.611564	0.864545	0.998241	-0.13	0.06	0.06	0.03	0.19	-0.02	0.16	0.914	1.042	1.042	1.024	1.14	0.983	1.12	High	High	High	High	High	High	High	High	High	High	High	High	High	High	High	2267.7	2764.7	1985.3	2195.7	2526.4
High	Q96FJ2	Dynein light chain 2, cytoplasmic OS=Homo sapiens GN=DYNLL2 PE=1 SV=1	52	DYNLL2	10.3	4	39	2	0.781624	0.627913	0.987336	0.940818	0.968592	0.875209	0.975979	-0.1	-0.08	0.07	0.04	0.02	-0.03	0.14	0.931	0.944	1.052	1.029	1.014	0.978	1.105	High	High	High	High	High	High	High	High	High	High	High	High	High	High	High	620	1304	1299.4	591.3	1214.3
High	P31948	Stress-induced-phosphoprotein 1 OS=Homo sapiens GN=STIP1 PE=1 SV=1	83	STIP1	62.6	70	1377	70	0.86372	0.39422	0.853678	0.454069	0.892279	0.0185174	0.561751	0.05	0.13	0.22	0.55	0.08	0.34	0.5	1.037	1.095	1.162	1.466	1.057	1.262	1.415	High	High	High	High	High	High	High	High	High	High	High	High	High	High	High	14108.7	17235.3	16517.5	15467.6	17865.2
High	Q56P03	E2F-associated phosphoprotein OS=Homo sapiens GN=EAPP PE=1 SV=4	11	EAPP	32.7	2	8	2	0.844357	0.93652	0.94216	0.937162	0.955027	0.977809	0.985601	-0.16	-0.02	0	0.03	0.14	0.03	0.19	0.894	0.987	0.998	1.021	1.104	1.023	1.142	High	High	High	High	High	High	High	High	High	High	High	High	High	High	High	194.3	114.3	139	169.1	102.2
High	O00487	26S proteasome non-ATPase regulatory subunit 14 OS=Homo sapiens GN=PSMD14 PE=1 SV=1	68	PSMD14	34.6	20	351	20	0.977568	0.994561	0.915745	0.911179	0.998515	0.994818	0.895467	-0.03	0.03	0.17	0.28	0.06	0.11	0.31	0.982	1.021	1.127	1.213	1.04	1.076	1.236	High	High	High	High	High	High	High	High	High	High	High	High	High	High	High	3035.7	3506.7	3079.2	3011.9	3442.1
High	P15880	40S ribosomal protein S2 OS=Homo sapiens GN=RPS2 PE=1 SV=2	64	RPS2	31.3	25	1030	24	0.990936	0.982467	0.94216	0.983563	0.970868	0.942999	0.967484	-0.03	0	-0.08	-0.04	0.04	0.03	-0.01	0.976	1.001	0.949	0.971	1.025	1.023	0.995	High	High	High	High	High	High	High	High	High	High	High	High	High	High	High	43888.8	48803.1	43775.9	42855.6	44690.2
High	Q9UPN3	Microtubule-actin cross-linking factor 1, isoforms 1/2/3/5 OS=Homo sapiens GN=MACF1 PE=1 SV=4	20	MACF1	837.8	105	369	102	0.993866	0.806868	0.94216	0.988525	0.889816	0.989221	0.979204	-0.03	0.07	0.12	0.09	0.09	-0.03	0.11	0.982	1.047	1.087	1.063	1.066	0.978	1.083	High	High	High	High	High	High	High	High	High	High	High	High	High	High	High	13947.7	11333.2	9262.7	14156.4	11124.2
High	Q9UJF2	Ras GTPase-activating protein nGAP OS=Homo sapiens GN=RASAL2 PE=1 SV=2	11	RASAL2	128.5	9	22	9	0.95086	0.882243	0.915745	0.946224	0.989662	0.997152	0.967484	-0.05	-0.02	-0.01	0.07	0.03	0.08	0.12	0.968	0.988	0.991	1.051	1.02	1.06	1.085	High	High	High	High	High	High	High	High	High	High	High	High	High	High	High	552	215.3	440.5	666.3	192
High	Q9BV23	Monoacylglycerol lipase ABHD6 OS=Homo sapiens GN=ABHD6 PE=1 SV=1	11	ABHD6	38.3	3	5	3	0.716547	0.892138	0.874175	0.872759	0.91073	0.952336	0.97691	0.2	0.15	0.24	0.42	-0.06	0.18	0.21	1.152	1.108	1.18	1.334	0.962	1.131	1.159	High	High	High	High	High	High	High	High	High	High	High	High	High	High	High	86.4	137.5	258.5	104.9	158.3
High	Q9Y3T9	Nucleolar complex protein 2 homolog OS=Homo sapiens GN=NOC2L PE=1 SV=4	36	NOC2L	84.9	30	349	30	0.992181	0.955044	0.664103	0.653911	0.984737	0.83399	0.556149	-0.03	-0.05	-0.24	-0.4	-0.02	-0.16	-0.36	0.977	0.966	0.847	0.76	0.988	0.897	0.777	High	High	High	High	High	High	High	High	High	High	High	High	High	High	High	50404.5	46282.5	52308.4	50034.3	44664.5
High	P35222	Catenin beta-1 OS=Homo sapiens GN=CTNNB1 PE=1 SV=1	39	CTNNB1	85.4	26	206	22	0.906782	0.956821	0.741217	0.940818	0.87799	0.972897	0.892224	-0.09	0.01	0.26	0.21	0.1	-0.05	0.3	0.939	1.009	1.2	1.156	1.075	0.963	1.231	High	High	High	High	High	High	High	High	High	High	High	High	High	High	High	9455.1	10660.3	8981.1	8917.6	10006.2
High	Q9H8V3	Protein ECT2 OS=Homo sapiens GN=ECT2 PE=1 SV=4	8	ECT2	103.4	4	12	5	0.162503	0.549907	0.0800335	0.20763	0.962582	0.853841	0.736744	-0.21	-0.11	-0.27	-0.31	0.1	-0.04	-0.1	0.866	0.93	0.83	0.808	1.074	0.974	0.933	High	High	High	High	High	High	High	High	High	High	High	High	High	High	High	696.7	676.2	57.2	601.9	609.4
High	P16104	Histone H2AX OS=Homo sapiens GN=H2AFX PE=1 SV=2	77	H2AFX	15.1	29	833	8	0.088734	0.884526	0.94216	0.999948	0.100842	0.955118	0.909922	0.16	-0.08	0.12	0.03	-0.24	-0.09	-0.13	1.115	0.947	1.085	1.021	0.849	0.941	0.916	High	High	High	High	High	High	High	High	High	High	High	High	High	High	High	76838.7	90207.6	91351.3	77878.4	106450
High	O43747	AP-1 complex subunit gamma-1 OS=Homo sapiens GN=AP1G1 PE=1 SV=5	37	AP1G1	91.3	26	182	25	0.96644	0.946308	0.934304	0.940818	0.968592	0.996518	0.918067	-0.04	-0.03	0.15	0.2	0.01	0.06	0.25	0.97	0.976	1.106	1.151	1.007	1.04	1.187	High	High	High	High	High	High	High	High	High	High	High	High	High	High	High	4208.9	4878.3	4977	4074.6	4732.4
High	Q9Y243	RAC-gamma serine/threonine-protein kinase OS=Homo sapiens GN=AKT3 PE=1 SV=1	14	AKT3	55.7	5	13	3	0.871265	0.855237	0.94216	0.989505	0.996297	0.934258	0.910617	0.15	0.18	0.18	0.14	0.03	-0.04	-0.01	1.109	1.137	1.133	1.102	1.024	0.973	0.993	High	High	High	High	High	High	High	High	High	High	High	High	High	High	High	75.6	143.1	69.4	89.7	124.6
High	P61247	40S ribosomal protein S3a OS=Homo sapiens GN=RPS3A PE=1 SV=2	77	RPS3A	29.9	27	844	27	0.970392	0.993854	0.935104	0.98881	0.973951	0.89235	0.959649	0	-0.03	-0.09	-0.02	-0.03	0.07	-0.02	1.002	0.982	0.941	0.986	0.981	1.048	0.984	High	High	High	High	High	High	High	High	High	High	High	High	High	High	High	42897.5	46750.5	40962.8	40086.7	46836.7
High	Q9NVX2	Notchless protein homolog 1 OS=Homo sapiens GN=NLE1 PE=1 SV=4	56	NLE1	53.3	18	162	18	0.941164	0.913776	0.94216	0.971431	0.53677	0.974871	0.917102	0.05	-0.06	-0.08	-0.06	-0.1	0.02	-0.11	1.033	0.962	0.945	0.959	0.931	1.016	0.928	High	High	High	High	High	High	High	High	High	High	High	High	High	High	High	6102	4346.2	5013.7	6310.5	4349.3
High	Q9H1Z4	WD repeat-containing protein 13 OS=Homo sapiens GN=WDR13 PE=1 SV=2	12	WDR13	53.7	4	8	4	0.923156	0.892138	0.94216	0.996	0.999725	0.961194	0.911173	-0.16	-0.06	0.19	0.18	0.1	0	0.35	0.894	0.959	1.139	1.136	1.073	0.998	1.272	High	High	High	High	High	High	High	High	High	High	High	High	High	High	High	52.5	20.9		60	14.6
High	P49137	MAP kinase-activated protein kinase 2 OS=Homo sapiens GN=MAPKAPK2 PE=1 SV=1	36	MAPKAPK2	45.5	12	48	9	0.963957	0.924135	0.960771	0.937162	0.986339	0.901158	0.92294	0.04	0.12	0.15	0.36	0.08	0.22	0.32	1.031	1.086	1.107	1.285	1.054	1.161	1.247	High	High	High	High	High	High	High	High	High	High	High	High	High	High	High	885.6	979.8	1652.1	918.4	1009.8
High	Q15427	Splicing factor 3B subunit 4 OS=Homo sapiens GN=SF3B4 PE=1 SV=1	26	SF3B4	44.4	9	180	9	0.980841	0.91596	0.915877	0.972764	0.782666	0.998881	0.93298	0.01	-0.07	-0.1	-0.06	-0.08	0.05	-0.07	1.007	0.953	0.931	0.962	0.946	1.033	0.954	High	High	High	High	High	High	High	High	High	High	High	High	High	High	High	5823.6	8832	7963.5	6175.8	8897.5
High	Q9BUP0	EF-hand domain-containing protein D1 OS=Homo sapiens GN=EFHD1 PE=1 SV=1	24	EFHD1	26.9	6	44	4	9.69374e-06	0.0255794	0.195832	0.00813368	0.768954	0.0385622	0.704728	-0.45	-0.27	-0.22	-0.58	0.18	-0.36	-0.13	0.73	0.829	0.859	0.667	1.135	0.777	0.914	High	High	High	High	High	High	High	High	High	High	High	High	High	High	High	605.5	389.7	548.1	440.6	284.5
High	Q14103	Heterogeneous nuclear ribonucleoprotein D0 OS=Homo sapiens GN=HNRNPD PE=1 SV=1	59	HNRNPD	38.4	36	763	29	0.984681	0.99368	0.987336	0.997839	0.986357	0.955118	0.983408	-0.01	-0.03	0	0.03	-0.02	0.02	0.04	0.992	0.982	1.001	1.018	0.99	1.017	1.026	High	High	High	High	High	High	High	High	High	High	High	High	High	High	High	69286.8	85788.8	87929.2	70273.6	85129.8
High	Q9NUW8	Tyrosyl-DNA phosphodiesterase 1 OS=Homo sapiens GN=TDP1 PE=1 SV=2	26	TDP1	68.4	10	39	10	0.844357	0.903518	0.99336	0.949189	0.985325	0.862006	0.982213	0.11	0.13	0.08	0.32	0.02	0.24	0.21	1.079	1.097	1.055	1.25	1.017	1.185	1.159	High	High	High	High	High	High	High	High	High	High	High	High	High	High	High	586.5	235.1	398.4	632.6	288
High	Q9Y3D0	Mitotic spindle-associated MMXD complex subunit MIP18 OS=Homo sapiens GN=FAM96B PE=1 SV=1	44	FAM96B	17.7	4	14	4	0.993866	0.956653	0.978657	0.968571	0.968592	0.949687	0.929091	-0.01	0.1	0.12	0.29	0.11	0.17	0.3	0.993	1.072	1.084	1.223	1.079	1.128	1.231	High	High	High	High	High	High	High	High	High	High	High	High	High	High	High	350.7	40.6	191.6	348.3	27.3
High	A4D1E9	GTP-binding protein 10 OS=Homo sapiens GN=GTPBP10 PE=1 SV=1	51	GTPBP10	42.9	15	90	15	0.786754	0.630416	0.987336	0.872759	0.973081	0.755831	0.930761	0.1	0.18	0.01	0.31	0.08	0.3	0.21	1.073	1.134	1.009	1.243	1.057	1.232	1.159	High	High	High	High	High	High	High	High	High	High	High	High	High	High	High	3744.2	3342.7	3221.4	3818.2	3586.8
High	P42025	Beta-centractin OS=Homo sapiens GN=ACTR1B PE=1 SV=1	36	ACTR1B	42.3	12	128	3	0.97192	0.857973	0.639402	0.996	0.962731	0.801995	0.960436	-0.09	-0.09	-0.21	0.16	0	0.37	0.25	0.94	0.94	0.864	1.12	1	1.297	1.192	High	High	High	High	High	High	High	High	High	High	High	High	High	High	High	29.9	23.4	40.6	24.8	22
High	Q9BW92	Threonine--tRNA ligase, mitochondrial OS=Homo sapiens GN=TARS2 PE=1 SV=1	42	TARS2	81	23	157	24	0.944455	0.999839	0.938558	0.940274	0.930876	0.989221	0.947643	0.06	0.05	0.17	0.3	-0.01	0.13	0.24	1.041	1.036	1.124	1.232	0.995	1.096	1.183	High	High	High	High	High	High	High	High	High	High	High	High	High	High	High	2748	2759.2	1475.2	2860.7	2809.6
High	Q5T481	RNA-binding protein 20 OS=Homo sapiens GN=RBM20 PE=1 SV=3	4	RBM20	134.3	3	5	4	0.899035	0.982581	0.462392	0.0840031	0.799573	0.456282	0.0171404	0.13	0.02	-0.2	-0.47	-0.11	-0.27	-0.6	1.092	1.014	0.868	0.721	0.929	0.831	0.66	High	High	Not Found	High	High	Not Found	High	High	Not Found	High	High	Not Found	High	High	Not Found	235	66.1		257.5	71.9
High	Q9BTX1	Nucleoporin NDC1 OS=Homo sapiens GN=NDC1 PE=1 SV=2	36	NDC1; TMEM48	76.3	17	167	16	0.999526	0.918257	0.94216	0.902753	0.982014	0.89342	0.871063	-0.01	0.04	-0.08	-0.2	0.05	-0.12	-0.19	0.992	1.026	0.947	0.872	1.034	0.921	0.879	High	High	High	High	High	High	High	High	High	High	High	High	High	High	High	8974	9370.3	10676.2	9322	9294.2
High	P55786	Puromycin-sensitive aminopeptidase OS=Homo sapiens GN=NPEPPS PE=1 SV=2	62	NPEPPS	103.2	52	842	52	0.86631	0.766769	0.936065	0.835061	0.991555	0.680763	0.902749	0.07	0.07	0.14	0.34	0	0.2	0.28	1.05	1.052	1.105	1.27	1.002	1.149	1.21	High	High	High	High	High	High	High	High	High	High	High	High	High	High	High	11077.4	10321.4	11057.7	11626.4	11262.8
High	P53041	Serine/threonine-protein phosphatase 5 OS=Homo sapiens GN=PPP5C PE=1 SV=1	68	PPP5C	56.8	33	338	33	0.894455	0.753386	0.94216	0.823594	0.991555	0.878144	0.895467	0.06	0.12	0.14	0.35	0.06	0.22	0.29	1.043	1.084	1.099	1.279	1.04	1.163	1.226	High	High	High	High	High	High	High	High	High	High	High	High	High	High	High	6519.2	5444.9	5513.1	6873	5677.5
High	Q92600	Cell differentiation protein RCD1 homolog OS=Homo sapiens GN=RQCD1 PE=1 SV=1	26	RQCD1; CNOT9	33.6	8	42	8	0.97291	0.930195	0.960771	0.989208	0.970919	0.998881	0.999832	-0.02	-0.01	0.04	0.16	0.02	0.12	0.19	0.984	0.996	1.031	1.119	1.013	1.085	1.138	High	High	High	High	High	High	High	High	High	High	High	High	High	High	High	707.7	1659.3	1053.6	649.5	1672.1
High	Q9P1U1	Actin-related protein 3B OS=Homo sapiens GN=ACTR3B PE=2 SV=1	33	ACTR3B	47.6	8	59	5	0.95239	0.960647	0.274602	0.462836	0.991555	0.974871	0.716164	-0.08	0.01	-0.26	-0.24	0.09	0.02	-0.16	0.943	1.004	0.836	0.846	1.065	1.012	0.897	High	High	High	High	High	High	High	High	High	High	High	High	High	High	High	283.8	142.6	137.5	267.6	134.2
High	Q8NHV4	Protein NEDD1 OS=Homo sapiens GN=NEDD1 PE=1 SV=1	7	NEDD1	71.9	4	12	4	0.941164	0.956653	0.928881	0.983563	0.980167	0.996518	0.998241	0.09	0.1	0.19	0.25	0.01	0.07	0.16	1.063	1.07	1.137	1.191	1.007	1.047	1.12	High	High	High	High	High	High	High	High	High	High	High	High	High	High	High	210	116.7	403.2	217.9	124
High	P15374	Ubiquitin carboxyl-terminal hydrolase isozyme L3 OS=Homo sapiens GN=UCHL3 PE=1 SV=1	69	UCHL3	26.2	13	132	13	0.0112389	0.994535	0.94216	0.925678	0.0209938	0.951499	0.971816	0.29	0.06	0.15	0.34	-0.23	0.19	0.05	1.222	1.043	1.11	1.262	0.854	1.137	1.033	High	High	High	High	High	High	High	High	High	High	High	High	High	High	High	1901.8	2636.9	2775.3	2049.3	3222.8
High	Q96G61	Diphosphoinositol polyphosphate phosphohydrolase 3-beta OS=Homo sapiens GN=NUDT11 PE=1 SV=1	39	NUDT11	18.5	7	36	6	0.963454	0.814697	0.914085	0.699082	0.699423	0.591059	0.422136	-0.03	0.17	0.2	0.55	0.2	0.35	0.58	0.981	1.123	1.146	1.465	1.145	1.279	1.494	High	High	High	High	High	High	High	High	High	High	High	High	High	High	High	1447.3	867.9	334	1419.7	879.3
High	Q02040	A-kinase anchor protein 17A OS=Homo sapiens GN=AKAP17A PE=1 SV=2	34	AKAP17A	80.7	22	54	22	0.964895	0.941605	0.919993	0.883035	0.967611	0.784233	0.871063	-0.05	-0.04	-0.1	-0.23	0	-0.13	-0.19	0.969	0.971	0.932	0.852	1.002	0.914	0.879	High	High	High	High	High	High	High	High	High	High	High	High	High	High	High	7242.7	3713	4769.9	7247.8	3526.9
High	Q5VSL9	Striatin-interacting protein 1 OS=Homo sapiens GN=STRIP1 PE=1 SV=1	28	STRIP1	95.5	15	74	12	0.999526	0.951925	0.980282	0.999955	0.974681	0.989221	0.998241	0.01	0.11	0.07	0.21	0.1	0.14	0.2	1.009	1.078	1.048	1.157	1.068	1.103	1.147	High	High	High	High	High	High	High	High	High	High	High	High	High	High	High	755.9	784.6	1092.3	762.6	753.9
High	Q9NW13	RNA-binding protein 28 OS=Homo sapiens GN=RBM28 PE=1 SV=3	51	RBM28	85.7	44	497	44	0.980841	0.903518	0.419523	0.624336	0.969489	0.951499	0.545337	-0.04	-0.07	-0.32	-0.41	-0.03	-0.09	-0.37	0.972	0.952	0.803	0.753	0.979	0.938	0.775	High	High	High	High	High	High	High	High	High	High	High	High	High	High	High	62973.4	59664.8	63748.4	61220.9	56540.1
High	P40818	Ubiquitin carboxyl-terminal hydrolase 8 OS=Homo sapiens GN=USP8 PE=1 SV=1	18	USP8	127.4	17	60	16	0.933555	0.992687	0.889265	0.999955	0.958127	0.89342	0.973466	0.06	0.07	-0.03	0.2	0.01	0.23	0.13	1.045	1.049	0.977	1.147	1.005	1.174	1.098	High	High	High	High	High	High	High	High	High	High	High	High	High	High	High	1076	1265.5	1274.5	1202.2	1321.8
High	Q9UBS8	E3 ubiquitin-protein ligase RNF14 OS=Homo sapiens GN=RNF14 PE=1 SV=1	18	RNF14	53.8	6	35	6	0.951972	0.847533	0.94216	0.94152	0.735934	0.960408	0.953843	0.07	-0.05	0.17	0.33	-0.12	0.17	0.27	1.046	0.966	1.122	1.259	0.923	1.122	1.203	High	High	High	High	High	High	High	High	High	High	High	High	High	High	High	270	189.2	494.6	296.3	192.9
High	P14923	Junction plakoglobin OS=Homo sapiens GN=JUP PE=1 SV=3	53	JUP	81.7	30	208	26	0.359266	0.956956	0.166158	0.86691	0.670383	0.85301	0.57377	-0.18	-0.04	0.47	0.32	0.13	-0.15	0.49	0.885	0.97	1.383	1.246	1.096	0.901	1.408	High	High	High	High	High	High	High	High	High	High	High	High	High	High	High	15278.1	12132.8	19821.6	15775.1	10304.8
High	Q92785	Zinc finger protein ubi-d4 OS=Homo sapiens GN=DPF2 PE=1 SV=2	40	DPF2	44.1	13	95	12	0.923332	0.993743	0.84904	0.968571	0.984319	0.940517	0.923911	-0.08	-0.02	0.22	0.15	0.06	-0.07	0.23	0.945	0.985	1.165	1.109	1.043	0.952	1.174	High	High	High	High	High	High	High	High	High	High	High	High	High	High	High	8142.6	7716.6	6944.6	7638.1	7289.5
High	O43663	Protein regulator of cytokinesis 1 OS=Homo sapiens GN=PRC1 PE=1 SV=2	42	PRC1	71.6	27	148	26	0.993866	0.956653	0.915474	0.990091	0.968592	0.940517	0.983408	-0.03	-0.05	0.17	0.07	-0.02	-0.09	0.1	0.982	0.968	1.122	1.052	0.986	0.938	1.072	High	High	High	High	High	High	High	High	High	High	High	High	High	High	High	13382.3	11424.1	10547.9	13166.7	10495.1
High	Q9H9S5	Fukutin-related protein OS=Homo sapiens GN=FKRP PE=1 SV=1	18	FKRP	54.5	4	16	4	0.990936	0.766504	0.978983	0.971431	0.734997	0.922663	0.971804	0.03	-0.1	0.05	0.26	-0.13	0.21	0.23	1.021	0.934	1.038	1.2	0.915	1.156	1.176	High	High	High	High	High	High	High	High	High	High	High	High	High	High	High	75.6	162.8	193.2	91.2	156.3
High	Q9NRK6	ATP-binding cassette sub-family B member 10, mitochondrial OS=Homo sapiens GN=ABCB10 PE=1 SV=2	14	ABCB10	79.1	8	33	9	0.179333	0.325462	0.94216	0.990091	0.986339	0.972897	0.865204	0.2	0.27	0.02	0.18	0.07	0.16	-0.03	1.149	1.209	1.012	1.129	1.051	1.116	0.982	High	High	High	High	High	High	High	High	High	High	High	High	High	High	High	594.8	572.6	496.3	426.2	668.8
High	Q9NWB7	Intraflagellar transport protein 57 homolog OS=Homo sapiens GN=IFT57 PE=1 SV=1	10	IFT57	49.1	3	8	3	0.945164	0.832627	0.419388	0.772617	0.982113	0.999883	0.895467	-0.1	-0.09	-0.23	-0.14	0.01	0.09	-0.04	0.931	0.94	0.851	0.908	1.01	1.066	0.975	High	High	High	High	High	High	High	High	High	High	High	High	High	High	High	121		84	134.8
High	Q86WR7	Proline and serine-rich protein 2 OS=Homo sapiens GN=PROSER2 PE=1 SV=2	5	C10orf47; PROSER2	45.8	2	7	2	0.933923	0.987974	0.978561	0.968571	0.954522	0.902484	0.864282	-0.13	0.03	0.04	0.28	0.16	0.24	0.41	0.915	1.022	1.032	1.216	1.117	1.179	1.329	High	High	High	High	High	High	High	High	High	High	High	High	High	High	High	74.4	141.3	35.4	64.4	129.3
High	P51587	Breast cancer type 2 susceptibility protein OS=Homo sapiens GN=BRCA2 PE=1 SV=3	2	BRCA2	384	6	11	6	0.921117	0.941605	0.298246	0.697777	0.740054	0.999883	0.455699	0.1	-0.01	-0.23	-0.15	-0.12	0.08	-0.25	1.073	0.99	0.855	0.901	0.923	1.054	0.84	High	High	High	High	High	High	High	High	High	High	High	High	High	High	High	161.1	264.4	189.4	172.9	268.6
High	P48681	Nestin OS=Homo sapiens GN=NES PE=1 SV=2	21	NES	177.3	21	39	21	0.933923	0.99842	0.990256	0.940818	0.936026	0.730106	0.925206	-0.05	0.06	0.07	0	0.11	-0.07	0.05	0.968	1.046	1.048	0.999	1.081	0.953	1.032	High	High	High	High	High	High	High	High	High	High	High	High	High	High	High	1311	2001.1	1911	1353.3	1936.1
High	P42356	Phosphatidylinositol 4-kinase alpha OS=Homo sapiens GN=PI4KA PE=1 SV=4	25	PI4KA	236.7	39	181	39	0.853721	0.78841	0.996163	0.950349	0.248464	0.736448	0.867503	0.07	-0.1	0.04	-0.12	-0.18	-0.16	-0.19	1.053	0.933	1.029	0.923	0.886	0.897	0.876	High	High	High	High	High	High	High	High	High	High	High	High	High	High	High	3881.3	5943.5	6326.6	3991	6260.2
High	P57071	PR domain zinc finger protein 15 OS=Homo sapiens GN=PRDM15 PE=1 SV=4	5	PRDM15	169.2	4	8	4	0.941164	0.595856	0.217273	0.61624	0.938579	0.989221	0.795518	0.1	0.26	0.44	0.56	0.16	0.11	0.45	1.072	1.196	1.359	1.47	1.116	1.081	1.371	High	Not Found	High	High	Not Found	High	High	Not Found	High	High	Not Found	High	High	Not Found	High	498.7		22.9	498.2
High	Q8WWH5	Probable tRNA pseudouridine synthase 1 OS=Homo sapiens GN=TRUB1 PE=1 SV=1	27	TRUB1	37.2	9	51	9	0.943003	0.917691	0.9989	0.943938	0.806915	0.886467	0.868869	-0.04	0.13	0.09	0.34	0.17	0.25	0.39	0.97	1.093	1.065	1.269	1.126	1.191	1.308	High	High	High	High	High	High	High	High	High	High	High	High	High	High	High	721.9	901.9	840.4	718.5	874.8
High	O43513	Mediator of RNA polymerase II transcription subunit 7 OS=Homo sapiens GN=MED7 PE=1 SV=1	25	MED7	27.2	5	13	5	0.967487	0.924337	0.946564	0.832752	0.87799	0.844478	0.751366	0.05	0	0.02	-0.06	-0.05	-0.09	-0.11	1.034	0.998	1.017	0.958	0.965	0.942	0.926	High	High	High	High	High	High	High	High	High	High	High	High	High	High	High	143.8	457.3	407.6	149.1	473.1
High	O14893	Gem-associated protein 2 OS=Homo sapiens GN=GEMIN2 PE=1 SV=1	30	GEMIN2	31.6	4	42	4	0.977687	0.941605	0.928881	0.968571	0.985668	0.999883	0.973466	-0.02	0	0	0.11	0.03	0.11	0.14	0.985	1.003	1.002	1.081	1.018	1.08	1.098	High	High	High	High	High	High	High	High	High	High	High	High	High	High	High	629.5	378.7	787	600.9	372.9
High	O95243	Methyl-CpG-binding domain protein 4 OS=Homo sapiens GN=MBD4 PE=1 SV=1	12	MBD4	66	6	22	6	0.945039	0.943624	0.867264	0.968571	0.835597	0.989221	0.922059	0.05	0	-0.04	0.11	-0.05	0.15	0.05	1.038	1.003	0.973	1.078	0.966	1.108	1.038	High	High	High	High	High	High	High	High	High	High	High	High	High	High	High	1083.9	675	1014.6	1125.2	629.9
High	P62072	Mitochondrial import inner membrane translocase subunit Tim10 OS=Homo sapiens GN=TIMM10 PE=1 SV=1	44	TIMM10	10.3	4	10	4	0.74421	1.3444e-07	9.48535e-13	0.356009	0.000953784	0.00255942	0.647004	-0.11	-0.54	-0.87	-0.24	-0.43	0.63	-0.13	0.926	0.687	0.547	0.848	0.743	1.55	0.916	High	High	High	High	High	High	High	High	High	High	High	High	High	High	High	681.7	587.5	1020.3	631.1	504.8
High	Q8IZ21	Phosphatase and actin regulator 4 OS=Homo sapiens GN=PHACTR4 PE=1 SV=1	15	PHACTR4	78.2	8	24	9	0.945039	0.873189	0.866282	0.990091	0.754106	0.80654	0.930761	-0.07	0.15	-0.06	0.22	0.23	0.28	0.3	0.95	1.111	0.959	1.166	1.169	1.216	1.227	High	High	High	High	High	High	High	High	High	High	High	High	High	High	High	700.8	232.2	268.5	652	252.2
High	O43464	Serine protease HTRA2, mitochondrial OS=Homo sapiens GN=HTRA2 PE=1 SV=2	26	HTRA2	48.8	7	59	7	0.988213	0.613195	0.00326429	0.572407	0.605983	0.920699	0.326802	0	0.21	0.6	0.6	0.21	0	0.61	0.997	1.154	1.52	1.517	1.158	0.998	1.522	High	High	High	High	High	High	High	High	High	High	High	High	High	High	High	1179.5	539.2	847.5	1175.9	635.1
High	Q86SQ9	Dehydrodolichyl diphosphate syntase complex subunit DHDDS OS=Homo sapiens GN=DHDDS PE=1 SV=3	17	DHDDS	38.6	3	8	3	0.983248	0.97351	0.915745	0.922381	0.975997	0.989129	0.860007	-0.05	0.12	0.23	0.38	0.17	0.15	0.43	0.964	1.086	1.175	1.302	1.126	1.108	1.35	High	High	High	High	High	High	High	High	High	High	High	High	High	High	High	51.4	22.2	30.4	43.1	22
High	P51649	Succinate-semialdehyde dehydrogenase, mitochondrial OS=Homo sapiens GN=ALDH5A1 PE=1 SV=2	51	ALDH5A1	57.2	18	166	18	0.934143	0.895561	0.866282	0.872759	0.994206	0.934806	0.892224	0.07	0.13	0.24	0.44	0.06	0.2	0.37	1.046	1.092	1.178	1.354	1.044	1.15	1.294	High	High	High	High	High	High	High	High	High	High	High	High	High	High	High	2126.7	1982.1	1857.6	2159.6	2074.1
High	Q562F6	Shugoshin-like 2 OS=Homo sapiens GN=SGOL2 PE=1 SV=2	5	SGOL2; SGO2	144.7	4	7	4	0.869995	0.0608407	0.951073	0.599605	0.531599	0.522932	0.83845	-0.1	-0.27	0.03	-0.18	-0.16	-0.21	-0.08	0.933	0.832	1.019	0.884	0.892	0.868	0.948	High	High	High	High	High	High	High	High	High	High	High	High	High	High	High	322.7		362.2	311.6
High	Q9UJG1	Motile sperm domain-containing protein 1 OS=Homo sapiens GN=MOSPD1 PE=2 SV=1	15	MOSPD1	24.1	4	11	5	0.689839	0.354261	0.430242	0.286591	0.899384	0.381771	0.316995	-0.11	-0.12	-0.18	-0.36	-0.02	-0.18	-0.26	0.928	0.918	0.881	0.777	0.989	0.881	0.836	High	High	High	High	High	High	High	High	High	High	High	High	High	High	High	1215.4	1799.2	2468.7	1128.4	1606.5
High	Q6P4Q7	Metal transporter CNNM4 OS=Homo sapiens GN=CNNM4 PE=1 SV=3	10	CNNM4	86.6	6	11	5	0.935179	0.999839	0.868084	0.796282	0.935145	0.891134	0.891094	-0.05	0.07	-0.04	-0.05	0.12	-0.01	0	0.963	1.047	0.972	0.963	1.087	0.991	1	High	High	High	High	High	High	High	High	High	High	High	High	High	High	High	617.1	271.5	665	544.5	277.5
High	P56556	NADH dehydrogenase [ubiquinone] 1 alpha subcomplex subunit 6 OS=Homo sapiens GN=NDUFA6 PE=1 SV=3	38	NDUFA6	17.9	7	77	7	0.874194	0.39422	0.914085	0.884867	0.843985	0.901158	0.908942	-0.1	-0.16	-0.11	-0.23	-0.06	-0.12	-0.13	0.933	0.892	0.925	0.854	0.956	0.923	0.915	High	High	High	High	High	High	High	High	High	High	High	High	High	High	High	8355.1	11022.5	10958.4	8532.2	9595.3
High	P62266	40S ribosomal protein S23 OS=Homo sapiens GN=RPS23 PE=1 SV=3	49	RPS23	15.8	8	212	8	0.881833	0.955044	0.934273	0.971833	0.873149	0.999883	0.983408	-0.1	0.02	-0.09	-0.06	0.12	0.03	0.04	0.934	1.015	0.938	0.961	1.086	1.024	1.028	High	High	High	High	High	High	High	High	High	High	High	High	High	High	High	7194.7	8871	9481.6	6723.1	8256.5
High	P62913	60S ribosomal protein L11 OS=Homo sapiens GN=RPL11 PE=1 SV=2	65	RPL11	20.2	14	622	14	0.992181	0.895561	0.94216	0.971833	0.932056	0.975015	0.948392	-0.01	-0.07	-0.06	-0.06	-0.06	0	-0.04	0.991	0.95	0.959	0.961	0.959	1.002	0.97	High	High	High	High	High	High	High	High	High	High	High	High	High	High	High	25929.3	29782.7	31834.3	25285.9	29610.7
High	Q92504	Zinc transporter SLC39A7 OS=Homo sapiens GN=SLC39A7 PE=1 SV=2	18	SLC39A7	50.1	6	64	6	0.648245	0.127101	0.94216	0.723974	0.647042	0.149863	0.786876	-0.11	-0.18	0	-0.21	-0.08	-0.21	-0.1	0.93	0.88	1.002	0.867	0.946	0.865	0.933	High	High	High	High	High	High	High	High	High	High	High	High	High	High	High	1895.9	1686.6	1913	1808.7	1562
High	Q8NBS9	Thioredoxin domain-containing protein 5 OS=Homo sapiens GN=TXNDC5 PE=1 SV=2	56	TXNDC5	47.6	23	438	22	0.964921	0.698521	0.845006	0.602264	0.935145	0.795573	0.654682	0.02	0.14	0.22	0.48	0.11	0.26	0.46	1.017	1.099	1.167	1.399	1.081	1.2	1.376	High	High	High	High	High	High	High	High	High	High	High	High	High	High	High	5751.6	5814.2	4958.7	5849.8	6039.8
High	Q96S52	GPI transamidase component PIG-S OS=Homo sapiens GN=PIGS PE=1 SV=3	50	PIGS	61.6	21	126	20	0.922323	0.720585	0.93377	0.99153	0.941619	0.989221	0.947643	0.07	0.18	-0.03	0.1	0.11	0.13	0.03	1.051	1.134	0.98	1.074	1.079	1.097	1.023	High	High	High	High	High	High	High	High	High	High	High	High	High	High	High	2749	1605.2	2310.6	2888	1740.8
High	Q9Y3Q3	Transmembrane emp24 domain-containing protein 3 OS=Homo sapiens GN=TMED3 PE=1 SV=1	18	TMED3	24.8	4	16	4	0.32454	0.684868	0.664103	0.785863	0.977699	0.957068	0.957997	-0.17	-0.08	-0.1	-0.06	0.09	0.04	0.11	0.889	0.946	0.931	0.961	1.064	1.031	1.08	High	High	High	High	High	High	High	High	High	High	High	High	High	High	High	690.2	915.2	1087	668.7	813.8
High	P10589	COUP transcription factor 1 OS=Homo sapiens GN=NR2F1 PE=1 SV=1	14	NR2F1	46.1	5	53	2	0.977568	0.65317	0.945268	0.961567	0.846492	0.987085	0.954227	0.04	0.26	0.17	0.3	0.22	0.14	0.26	1.028	1.195	1.122	1.233	1.163	1.099	1.199	High	High	High	High	High	High	High	High	High	High	High	High	High	High	High	114	47.4	90.7	117.2	50.1
High	Q8NI35	InaD-like protein OS=Homo sapiens GN=INADL PE=1 SV=3	10	INADL; PATJ	196.2	11	51	10	0.983424	0.952055	0.864426	0.7632	0.955027	0.89342	0.790579	-0.01	0.11	-0.05	-0.11	0.12	-0.06	-0.1	0.992	1.079	0.965	0.925	1.087	0.959	0.932	High	High	High	High	High	High	High	High	High	High	High	High	High	High	High	485.1	361.8	359.2	507.7	358.9
High	O94925	Glutaminase kidney isoform, mitochondrial OS=Homo sapiens GN=GLS PE=1 SV=1	41	GLS	73.4	25	203	26	0.983248	0.955044	0.544513	0.872004	0.957894	0.970505	0.823745	-0.02	-0.03	-0.28	-0.25	0	0.03	-0.23	0.983	0.982	0.824	0.84	0.999	1.019	0.854	High	High	High	High	High	High	High	High	High	High	High	High	High	High	High	3623.3	4976.1	5270.1	3621.5	4547.8
High	P58004	Sestrin-2 OS=Homo sapiens GN=SESN2 PE=1 SV=1	21	SESN2	54.5	8	23	7	0.735044	0.8793	0.913188	0.925678	0.975733	0.972897	0.983408	-0.11	-0.02	-0.01	0.05	0.09	0.06	0.16	0.925	0.985	0.992	1.035	1.065	1.043	1.119	High	High	High	High	High	High	High	High	High	High	High	High	High	High	High	346.9	726.6	826.7	315.1	671.9
High	Q86W34	Archaemetzincin-2 OS=Homo sapiens GN=AMZ2 PE=1 SV=2	5	AMZ2	41.2	2	3	2	0.56526	0.663625	0.232643	0.54855	0.941553	0.999666	0.964435	0.41	0.36	0.55	0.66	-0.05	0.11	0.25	1.328	1.286	1.46	1.576	0.969	1.079	1.187	High	Not Found	High	High	Not Found	High	High	Not Found	High	High	Not Found	High	High	Not Found	High	12.9		17.2	23
High	O43752	Syntaxin-6 OS=Homo sapiens GN=STX6 PE=1 SV=1	22	STX6	29.2	3	10	2	0.990936	0.720585	0.94216	0.971431	0.814977	0.997203	0.926164	-0.05	0.31	0.19	0.27	0.36	0.08	0.31	0.969	1.242	1.137	1.202	1.282	1.057	1.241	High	High	High	High	High	High	High	High	High	High	High	High	High	High	High	31.6	17.6	95.6	24.3	21.5
High	Q9NZ08	Endoplasmic reticulum aminopeptidase 1 OS=Homo sapiens GN=ERAP1 PE=1 SV=3	6	ERAP1	107.2	6	13	6	0.898701	0.524404	0.478379	0.925039	0.951481	0.968655	0.958777	0.1	0.24	0.34	0.36	0.14	0.02	0.26	1.075	1.183	1.263	1.285	1.1	1.017	1.195	High	High	High	High	High	High	High	High	High	High	High	High	High	High	High	211.1		359	234.9
High	P00519	Tyrosine-protein kinase ABL1 OS=Homo sapiens GN=ABL1 PE=1 SV=4	6	ABL1	122.8	5	7	5	0.727954	0.524404	0.594595	0.894009	0.991555	0.97829	0.998241	0.23	0.3	0.36	0.4	0.07	0.04	0.17	1.171	1.232	1.285	1.319	1.052	1.027	1.127	High	High	High	High	High	High	High	High	High	High	High	High	High	High	High	53.6		93.5	64.9
High	O00273	DNA fragmentation factor subunit alpha OS=Homo sapiens GN=DFFA PE=1 SV=1	75	DFFA	36.5	18	200	18	0.875128	0.98069	0.979766	0.996	0.957894	0.989221	0.978371	-0.07	0.03	0.05	0.13	0.1	0.09	0.2	0.954	1.024	1.033	1.098	1.074	1.063	1.151	High	High	High	High	High	High	High	High	High	High	High	High	High	High	High	2134	1908.6	2186.7	2035.2	1907
High	P48444	Coatomer subunit delta OS=Homo sapiens GN=ARCN1 PE=1 SV=1	60	ARCN1	57.2	33	445	33	0.977568	0.791727	0.915745	0.783253	0.968592	0.841014	0.839138	0.02	0.1	0.16	0.38	0.08	0.21	0.36	1.011	1.071	1.118	1.298	1.059	1.16	1.283	High	High	High	High	High	High	High	High	High	High	High	High	High	High	High	6835.3	7194.8	5764.2	7621.8	7262.7
High	Q6UB35	Monofunctional C1-tetrahydrofolate synthase, mitochondrial OS=Homo sapiens GN=MTHFD1L PE=1 SV=1	54	MTHFD1L	105.7	39	366	39	0.977568	0.722512	0.664103	0.943615	0.919911	0.915478	0.902124	0	0.08	-0.24	-0.13	0.08	0.1	-0.14	1.002	1.058	0.849	0.912	1.057	1.074	0.91	High	High	High	High	High	High	High	High	High	High	High	High	High	High	High	13303.5	13270.5	14755.3	13710.6	12557.8
High	P35080	Profilin-2 OS=Homo sapiens GN=PFN2 PE=1 SV=3	61	PFN2	15	7	86	7	0.873264	0.995663	0.94216	0.872896	0.920456	0.858503	0.910617	0.09	0.07	0.17	0.43	-0.02	0.26	0.34	1.067	1.048	1.126	1.351	0.983	1.2	1.266	High	High	High	High	High	High	High	High	High	High	High	High	High	High	High	784.2	837.5	1005.2	836.6	824
High	Q5J8M3	ER membrane protein complex subunit 4 OS=Homo sapiens GN=EMC4 PE=1 SV=2	33	EMC4	20.1	5	50	5	0.830414	0.917691	0.988068	0.994195	0.988314	0.89342	0.983408	-0.1	-0.03	0.07	0.05	0.07	-0.02	0.14	0.934	0.982	1.047	1.032	1.051	0.986	1.105	High	High	High	High	High	High	High	High	High	High	High	High	High	High	High	3364.6	3316.7	2465.6	3063.2	3098.7
High	P07910	Heterogeneous nuclear ribonucleoproteins C1/C2 OS=Homo sapiens GN=HNRNPC PE=1 SV=4	77	HNRNPC	33.7	37	1686	36	0.941164	0.574221	0.9832	0.925678	0.444499	0.801995	0.867503	0.02	-0.14	0	-0.17	-0.16	-0.17	-0.19	1.014	0.908	0.999	0.889	0.896	0.89	0.876	High	High	High	High	High	High	High	High	High	High	High	High	High	High	High	184504	212024	208952	187167	213431
High	Q9P2M7	Cingulin OS=Homo sapiens GN=CGN PE=1 SV=2	24	CGN	136.3	25	57	24	0.963413	0.956821	0.969837	0.946796	0.980167	0.863358	0.926164	-0.05	-0.03	-0.03	-0.12	0.02	-0.1	-0.08	0.969	0.982	0.981	0.918	1.013	0.936	0.948	High	High	High	High	High	High	High	High	High	High	High	High	High	High	High	5083.5	5628.7	3620.1	5150.8	5455.6
High	Q5T0N5	Formin-binding protein 1-like OS=Homo sapiens GN=FNBP1L PE=1 SV=3	20	FNBP1L	70	9	18	9	0.945164	0.8793	0.985563	0.971431	0.991555	0.932069	0.983408	0.07	0.14	0.07	0.28	0.07	0.21	0.21	1.048	1.104	1.048	1.212	1.053	1.157	1.156	High	High	High	High	High	High	High	High	High	High	High	High	High	High	High	354.6	629.3	138.2	371.8	744.1
High	Q15436	Protein transport protein Sec23A OS=Homo sapiens GN=SEC23A PE=1 SV=2	52	SEC23A	86.1	29	222	26	0.925418	0.985335	0.886198	0.911179	0.935145	0.997153	0.928215	0.07	0.07	0.22	0.33	0	0.11	0.26	1.048	1.048	1.163	1.257	0.999	1.081	1.199	High	High	High	High	High	High	High	High	High	High	High	High	High	High	High	2235.8	3101.6	2682.1	2371.1	3251.6
High	Q9NUQ2	1-acyl-sn-glycerol-3-phosphate acyltransferase epsilon OS=Homo sapiens GN=AGPAT5 PE=1 SV=3	16	AGPAT5	42	6	14	6	0.855562	0.867826	0.824956	0.989208	0.994206	0.920699	0.910617	-0.09	-0.03	0.24	0.24	0.06	0.01	0.33	0.941	0.982	1.18	1.185	1.044	1.004	1.259	High	High	High	High	High	High	High	High	High	High	High	High	High	High	High	653.4	371	677.1	614.7	344.6
High	P11021	78 kDa glucose-regulated protein OS=Homo sapiens GN=HSPA5 PE=1 SV=2	73	HSPA5	72.3	58	1768	55	0.109335	0.00255179	0.94216	0.731776	0.589724	0.0682459	0.905116	0.15	0.29	0.14	0.42	0.14	0.29	0.27	1.111	1.225	1.101	1.342	1.103	1.219	1.208	High	High	High	High	High	High	High	High	High	High	High	High	High	High	High	24257.7	22054.9	21370.8	27535.7	24496.1
High	O00400	Acetyl-coenzyme A transporter 1 OS=Homo sapiens GN=SLC33A1 PE=1 SV=1	6	SLC33A1	60.9	3	16	4	0.970636	0.993854	0.979766	0.968571	0.968592	0.867004	0.916882	0.02	0.03	-0.01	-0.09	0.01	-0.08	-0.11	1.014	1.021	0.995	0.94	1.007	0.945	0.927	High	High	High	High	High	High	High	High	High	High	High	High	High	High	High	1499.8	4590.1	5104.2	1492	4695.3
High	O95229	ZW10 interactor OS=Homo sapiens GN=ZWINT PE=1 SV=2	11	ZWINT	31.3	2	10	2	0.881348	0.955044	0.489869	0.619671	0.951481	0.968655	0.89125	-0.16	-0.01	-0.23	-0.22	0.15	0.01	-0.06	0.895	0.994	0.855	0.859	1.111	1.005	0.961	High	High	High	High	High	High	High	High	High	High	High	High	High	High	High	70.8	89.3	90.7	75.9	73.4
High	Q99733	Nucleosome assembly protein 1-like 4 OS=Homo sapiens GN=NAP1L4 PE=1 SV=1	57	NAP1L4	42.8	20	363	20	0.822953	0.999839	0.914085	0.82311	0.752948	0.936146	0.905301	0.08	0.02	0.17	0.35	-0.06	0.18	0.27	1.059	1.016	1.128	1.279	0.959	1.134	1.208	High	High	High	High	High	High	High	High	High	High	High	High	High	High	High	4033.4	5230.7	3682.1	4350.4	5435.7
High	Q8IWF6	Protein DENND6A OS=Homo sapiens GN=DENND6A PE=1 SV=1	11	DENND6A	69.5	6	26	6	0.992181	0.993854	0.946564	0.99153	0.990189	0.935577	0.983408	0.02	0.05	0.02	0.22	0.03	0.2	0.21	1.013	1.035	1.017	1.167	1.023	1.148	1.153	High	High	High	High	High	High	High	High	High	High	High	High	High	High	High	297.3	437.5	543.1	301.1	470.3
High	Q8TB61	Adenosine 3'-phospho 5'-phosphosulfate transporter 1 OS=Homo sapiens GN=SLC35B2 PE=1 SV=1	7	SLC35B2	47.5	3	15	3	0.923564	0.595856	0.96984	0.743492	0.870359	0.462186	0.837089	-0.06	-0.1	0.05	-0.09	-0.04	-0.15	-0.04	0.962	0.936	1.038	0.937	0.973	0.902	0.974	High	High	High	High	High	High	High	High	High	High	High	High	High	High	High	830.5	982	533.2	770.2	944.2
High	Q99805	Transmembrane 9 superfamily member 2 OS=Homo sapiens GN=TM9SF2 PE=1 SV=1	25	TM9SF2	75.7	12	96	12	0.855925	0.878755	0.999984	0.991521	0.992991	0.989221	0.975979	0.09	0.13	0.09	0.22	0.05	0.13	0.13	1.062	1.096	1.065	1.165	1.032	1.094	1.097	High	High	High	High	High	High	High	High	High	High	High	High	High	High	High	1499.3	1360.6	1826.7	1562.5	1647.2
High	P22695	Cytochrome b-c1 complex subunit 2, mitochondrial OS=Homo sapiens GN=UQCRC2 PE=1 SV=3	74	UQCRC2	48.4	25	495	25	0.96644	0.946308	0.990256	0.985708	0.996297	0.992493	0.974627	-0.05	-0.05	0.01	-0.04	0	-0.05	0.02	0.965	0.963	1.006	0.975	0.998	0.969	1.01	High	High	High	High	High	High	High	High	High	High	High	High	High	High	High	45424.5	52201.2	47172.2	43824.3	48471.8
High	Q16643	Drebrin OS=Homo sapiens GN=DBN1 PE=1 SV=4	53	DBN1	71.4	31	310	31	0.881348	0.207568	0.853337	0.897721	0.676263	0.994532	0.910617	-0.09	-0.2	-0.16	-0.21	-0.12	-0.04	-0.12	0.942	0.868	0.893	0.866	0.921	0.97	0.92	High	High	High	High	High	High	High	High	High	High	High	High	High	High	High	37485	32966.9	33746.4	35915	31056.3
High	Q12905	Interleukin enhancer-binding factor 2 OS=Homo sapiens GN=ILF2 PE=1 SV=2	88	ILF2	43	34	978	34	0.983248	0.944074	0.982474	0.996	0.955027	0.994818	0.979204	-0.01	-0.06	0.06	0.02	-0.05	-0.04	0.03	0.993	0.961	1.043	1.012	0.968	0.97	1.02	High	High	High	High	High	High	High	High	High	High	High	High	High	High	High	70919.1	84970.2	76112.7	68617.9	84346.1
High	O00479	High mobility group nucleosome-binding domain-containing protein 4 OS=Homo sapiens GN=HMGN4 PE=1 SV=3	43	HMGN4	9.5	9	145	6	0.923332	0.836172	0.915745	0.988625	0.968592	0.970745	0.998241	-0.08	-0.1	-0.11	-0.02	-0.01	0.09	0.06	0.944	0.935	0.928	0.986	0.991	1.062	1.044	High	High	High	High	High	High	High	High	High	High	High	High	High	High	High	6345.7	9303.7	9842.4	4997.8	10150.7
High	O75683	Surfeit locus protein 6 OS=Homo sapiens GN=SURF6 PE=1 SV=3	52	SURF6	41.4	21	214	21	0.96644	0.851421	0.958885	0.990091	0.968592	0.940517	0.984215	-0.05	-0.09	-0.04	-0.01	-0.04	0.04	0.04	0.965	0.941	0.969	0.995	0.975	1.027	1.032	High	High	High	High	High	High	High	High	High	High	High	High	High	High	High	26307.2	24577.2	27547.1	24977	24428.8
High	Q9H993	Protein-glutamate O-methyltransferase OS=Homo sapiens GN=ARMT1 PE=1 SV=1	58	C6orf211; ARMT1	51.1	18	207	18	0.933923	0.869758	0.958619	0.862873	0.978551	0.848521	0.73902	-0.07	-0.04	0.12	0.38	0.03	0.26	0.45	0.956	0.975	1.09	1.305	1.02	1.197	1.366	High	High	High	High	High	High	High	High	High	High	High	High	High	High	High	3619.6	2916	2084.4	3458.6	3014.8
High	Q15004	PCNA-associated factor OS=Homo sapiens GN=KIAA0101 PE=1 SV=1	23	KIAA0101; PCLAF	12	2	5	2	0.000116135	0.211553	0.777802	0.0160072	0.250633	0.0462229	0.94941	-0.62	-0.23	-0.1	-0.56	0.39	-0.46	0.07	0.649	0.851	0.933	0.679	1.311	0.728	1.046	High	High	High	High	High	High	High	High	High	High	High	High	High	High	High	77.7	482.2	195.7	46.2	313
High	Q9H1H9	Kinesin-like protein KIF13A OS=Homo sapiens GN=KIF13A PE=1 SV=2	2	KIF13A	202.2	4	19	2	0.983827	0.930319	0.869582	0.884956	0.970919	0.954847	0.855214	-0.02	-0.02	0.23	0.4	0	0.17	0.42	0.987	0.985	1.173	1.32	0.998	1.126	1.337	High	High	High	High	High	High	High	High	High	High	High	High	High	High	High	204.4	176.3		198.5	177
High	P54725	UV excision repair protein RAD23 homolog A OS=Homo sapiens GN=RAD23A PE=1 SV=1	64	RAD23A	39.6	14	173	11	0.999526	0.920528	0.999984	0.968571	0.935145	0.938316	0.94268	0	0.12	0.1	0.29	0.11	0.19	0.29	1.002	1.084	1.068	1.223	1.082	1.145	1.22	High	High	High	High	High	High	High	High	High	High	High	High	High	High	High	2063	705.8	1431	1876.6	710.8
High	P82979	SAP domain-containing ribonucleoprotein OS=Homo sapiens GN=SARNP PE=1 SV=3	52	SARNP	23.7	17	230	16	0.941164	0.339305	0.819794	0.968571	0.750259	0.825776	0.963498	-0.07	-0.17	-0.18	-0.08	-0.1	0.09	-0.02	0.954	0.887	0.883	0.943	0.93	1.068	0.988	High	High	High	High	High	High	High	High	High	High	High	High	High	High	High	38472.6	43136.4	38029.7	36068.3	42784.9
High	Q96RL7	Vacuolar protein sorting-associated protein 13A OS=Homo sapiens GN=VPS13A PE=1 SV=2	6	VPS13A	360	10	14	11	0.869945	0.595856	0.96984	0.99851	0.968592	0.989221	0.925206	0.15	0.28	0.13	0.18	0.12	0.05	0.03	1.113	1.212	1.098	1.133	1.089	1.032	1.018	High	High	High	High	High	High	High	High	High	High	High	High	High	High	High	85	302.6	34.5	95.8	336.9
High	P84095	Rho-related GTP-binding protein RhoG OS=Homo sapiens GN=RHOG PE=1 SV=1	40	RHOG	21.3	6	30	6	0.835513	0.908395	0.617402	0.946796	0.483054	0.94306	0.998241	-0.09	0.14	-0.11	0.08	0.23	0.19	0.18	0.937	1.099	0.926	1.058	1.173	1.143	1.13	High	High	High	High	High	High	High	High	High	High	High	High	High	High	High	1027.8	699.7	525.4	858.7	696.5
High	Q5T0B9	Zinc finger protein 362 OS=Homo sapiens GN=ZNF362 PE=1 SV=1	17	ZNF362	45.8	5	27	3	0.992181	0.987974	0.914085	0.92331	0.98137	0.975757	0.925528	-0.03	0.09	-0.06	-0.02	0.12	0.03	0.01	0.977	1.062	0.962	0.984	1.087	1.023	1.007	High	High	High	High	High	High	High	High	High	High	High	High	High	High	High	50.7	295.4	55.3	55.9	288.6
High	Q96ME1	F-box/LRR-repeat protein 18 OS=Homo sapiens GN=FBXL18 PE=1 SV=2	9	FBXL18	88.3	7	28	7	0.993866	0.0660963	0.999984	0.940274	0.160593	0.89342	0.920042	0.01	-0.23	0.09	0.05	-0.25	-0.03	0.04	1.01	0.85	1.063	1.037	0.841	0.976	1.027	High	High	High	High	High	High	High	High	High	High	High	High	High	High	High	269.2	421.6	616.9	287.3	425.1
High	Q15843	NEDD8 OS=Homo sapiens GN=NEDD8 PE=1 SV=1	43	NEDD8	9.1	5	52	5	0.225272	0.127101	0.87199	0.99153	0.915779	0.918358	0.925206	-0.17	-0.18	-0.08	0.14	-0.01	0.21	0.3	0.891	0.883	0.949	1.1	0.991	1.16	1.235	High	High	High	High	High	High	High	High	High	High	High	High	High	High	High	1527.9	2182.8	2033	1361.3	1805.8
High	P08236	Beta-glucuronidase OS=Homo sapiens GN=GUSB PE=1 SV=2	3	GUSB	74.7	2	12	2	0.992181	0.964674	0.94216	0.948381	0.996297	0.970262	0.939061	0.03	0.09	0.17	0.32	0.06	0.15	0.29	1.02	1.067	1.122	1.245	1.046	1.11	1.221	High	High	High	High	High	High	High	High	High	High	High	High	High	High	High	190.5	295.5	125.3	181	322.3
High	P61803	Dolichyl-diphosphooligosaccharide--protein glycosyltransferase subunit DAD1 OS=Homo sapiens GN=DAD1 PE=1 SV=3	27	DAD1	12.5	3	38	3	0.998011	0.836716	0.0177561	0.304505	0.835597	0.854325	0.106301	0	0.15	-0.45	-0.48	0.14	-0.02	-0.48	1.002	1.107	0.731	0.719	1.105	0.983	0.717	High	High	High	High	High	High	High	High	High	High	High	High	High	High	High	3846.1	2820.3	2308.9	4515.1	2825.2
High	Q12846	Syntaxin-4 OS=Homo sapiens GN=STX4 PE=1 SV=2	42	STX4	34.2	8	64	8	0.967487	0.91596	0.969837	0.989208	0.876587	0.999883	0.94989	-0.03	0.13	0.13	0.25	0.16	0.11	0.27	0.982	1.094	1.097	1.187	1.114	1.082	1.209	High	High	High	High	High	High	High	High	High	High	High	High	High	High	High	836.6	761.9	919.6	763.6	747.9
High	Q13472	DNA topoisomerase 3-alpha OS=Homo sapiens GN=TOP3A PE=1 SV=1	11	TOP3A	112.3	9	25	9	0.980841	0.956653	0.845006	0.862	0.994206	0.939332	0.803695	0.03	0.1	-0.05	-0.02	0.06	0.03	-0.06	1.024	1.07	0.966	0.983	1.045	1.018	0.96	High	High	High	High	High	High	High	High	High	High	High	High	High	High	High	901	1162.7	863.8	992.5	1190.7
High	Q9BUL9	Ribonuclease P protein subunit p25 OS=Homo sapiens GN=RPP25 PE=1 SV=1	33	RPP25	20.6	4	22	4	0.945039	0.810784	0.831641	0.982814	0.968592	0.934135	0.998241	-0.05	-0.04	-0.06	0.14	0.01	0.2	0.19	0.965	0.97	0.957	1.1	1.005	1.149	1.14	High	High	High	High	High	High	High	High	High	High	High	High	High	High	High	248.6	521.2	421.6	205.6	509.7
High	Q7Z7A4	PX domain-containing protein kinase-like protein OS=Homo sapiens GN=PXK PE=1 SV=1	13	PXK	64.9	6	45	6	0.886269	0.99842	0.934304	0.988416	0.916949	0.868436	0.979038	0.1	0.07	0	0.25	-0.03	0.25	0.15	1.073	1.048	1	1.188	0.976	1.187	1.106	High	High	High	High	High	High	High	High	High	High	High	High	High	High	High	349.5	632.7	162.6	407.4	679.1
High	Q8N5M9	Protein jagunal homolog 1 OS=Homo sapiens GN=JAGN1 PE=1 SV=1	14	JAGN1	21.1	3	42	3	0.934785	0.941605	0.27451	0.732776	0.996297	0.972897	0.694883	-0.05	0.01	-0.23	-0.17	0.06	0.06	-0.12	0.966	1.005	0.852	0.886	1.04	1.041	0.917	High	High	High	High	High	High	High	High	High	High	High	High	High	High	High	1443.7	1743.5	2683.3	1448.1	1675.7
High	Q9NRZ7	1-acyl-sn-glycerol-3-phosphate acyltransferase gamma OS=Homo sapiens GN=AGPAT3 PE=1 SV=1	11	AGPAT3	43.4	4	11	4	0.825174	0.873189	0.0479648	0.0580772	0.564908	0.659311	0.164776	-0.1	0.15	-0.31	-0.45	0.25	-0.14	-0.35	0.933	1.106	0.807	0.734	1.186	0.91	0.787	High	High	High	High	High	High	High	High	High	High	High	High	High	High	High	455	218.4	501	444.1	192.9
High	Q9BYN8	28S ribosomal protein S26, mitochondrial OS=Homo sapiens GN=MRPS26 PE=1 SV=1	42	MRPS26	24.2	9	82	9	0.980817	0.736747	0.960771	0.985759	0.82186	0.95022	0.983408	0.03	0.17	0.01	0.19	0.15	0.19	0.17	1.019	1.128	1.005	1.144	1.106	1.139	1.123	High	High	High	High	High	High	High	High	High	High	High	High	High	High	High	1544.8	2553.1	2738.1	1574.7	2695.4
High	Q9BVK6	Transmembrane emp24 domain-containing protein 9 OS=Homo sapiens GN=TMED9 PE=1 SV=2	54	TMED9	27.3	16	222	13	0.658974	0.713598	0.978561	0.988525	0.992737	0.999883	0.975144	-0.15	-0.12	-0.02	-0.02	0.03	0	0.13	0.902	0.922	0.988	0.985	1.022	0.997	1.092	High	High	High	High	High	High	High	High	High	High	High	High	High	High	High	10552.1	9642.6	10362.1	9760.5	8586.6
High	Q8IX12	Cell division cycle and apoptosis regulator protein 1 OS=Homo sapiens GN=CCAR1 PE=1 SV=2	42	CCAR1	132.7	48	478	48	0.993866	0.861552	0.826467	0.89141	0.940985	0.994532	0.867503	-0.03	-0.08	-0.18	-0.22	-0.05	-0.04	-0.19	0.979	0.944	0.885	0.858	0.964	0.969	0.876	High	High	High	High	High	High	High	High	High	High	High	High	High	High	High	66191.6	60306.8	58598.8	64031.3	59925.7
High	Q9Y6V7	Probable ATP-dependent RNA helicase DDX49 OS=Homo sapiens GN=DDX49 PE=1 SV=1	46	DDX49	54.2	18	101	17	0.906782	0.834672	0.975331	0.968571	0.381197	0.967	0.994622	0.06	-0.1	0.08	0.15	-0.16	0.07	0.09	1.045	0.935	1.055	1.11	0.895	1.052	1.063	High	High	High	High	High	High	High	High	High	High	High	High	High	High	High	11199.4	7195.4	7948.7	11698.2	7212.4
High	Q9H9A6	Leucine-rich repeat-containing protein 40 OS=Homo sapiens GN=LRRC40 PE=1 SV=1	67	LRRC40	68.2	32	303	32	0.987423	0.713543	0.933743	0.872759	0.760648	0.949687	0.87021	-0.02	0.13	0.15	0.31	0.16	0.16	0.33	0.985	1.097	1.111	1.237	1.114	1.114	1.257	High	High	High	High	High	High	High	High	High	High	High	High	High	High	High	5413.1	4685.9	5490.2	5635.6	4613.5
High	P27986	Phosphatidylinositol 3-kinase regulatory subunit alpha OS=Homo sapiens GN=PIK3R1 PE=1 SV=2	30	PIK3R1	83.5	14	51	10	0.889786	0.749348	0.720504	0.99329	0.968592	0.665921	0.94989	-0.07	-0.05	0.28	0.2	0.01	-0.08	0.27	0.955	0.965	1.218	1.152	1.01	0.946	1.206	High	High	High	High	High	High	High	High	High	High	High	High	High	High	High	2837.3	1669.3	1436.8	2709.5	1739.1
High	Q9ULC3	Ras-related protein Rab-23 OS=Homo sapiens GN=RAB23 PE=1 SV=1	41	RAB23	26.6	7	31	7	0.945164	0.127384	0.977724	0.798578	0.0502819	0.655111	0.556149	-0.05	0.33	0.13	0.47	0.38	0.35	0.52	0.967	1.26	1.091	1.387	1.303	1.272	1.434	High	High	High	High	High	High	High	High	High	High	High	High	High	High	High	625.4	374.2	700.4	527.9	386.4
High	P48449	Lanosterol synthase OS=Homo sapiens GN=LSS PE=1 SV=1	30	LSS	83.3	18	114	18	0.951972	0.99842	0.942359	0.968571	0.95906	0.997153	0.973466	0.05	0.06	0.16	0.26	0.01	0.1	0.21	1.035	1.043	1.114	1.195	1.007	1.073	1.154	High	High	High	High	High	High	High	High	High	High	High	High	High	High	High	2292.8	935.5	2320.8	2374.1	1031.8
High	O14683	Tumor protein p53-inducible protein 11 OS=Homo sapiens GN=TP53I11 PE=1 SV=2	13	TP53I11	21	2	13	2	0.945039	0.946457	0.114411	0.363654	0.996297	0.967	0.55931	-0.07	-0.01	-0.29	-0.28	0.07	0.01	-0.21	0.952	0.996	0.819	0.825	1.047	1.007	0.867	High	High	High	High	High	High	High	High	High	High	High	High	High	High	High	237.2	131.5	554.4	223.8	133.7
High	Q13322	Growth factor receptor-bound protein 10 OS=Homo sapiens GN=GRB10 PE=1 SV=2	8	GRB10	67.2	4	24	4	0.856421	0.97351	0.576016	0.969884	0.781386	0.805847	0.971816	-0.13	0.09	-0.16	0.11	0.22	0.27	0.23	0.915	1.063	0.893	1.076	1.162	1.205	1.177	High	High	High	High	High	High	High	High	High	High	High	High	High	High	High	192.2	200.8	112.6	193.6	183.7
High	O15014	Zinc finger protein 609 OS=Homo sapiens GN=ZNF609 PE=1 SV=2	1	ZNF609	151.1	2	6	2	0.00106686	0.903599	0.294342	0.902902	0.0309659	0.934258	0.575555	0.58	0.16	0.42	0.38	-0.43	-0.05	-0.21	1.498	1.116	1.342	1.299	0.745	0.968	0.867	High	High	High	High	High	High	High	High	High	High	High	High	High	High	High	79.3	90.4	135.8	202.3	122.3
High	Q15477	Helicase SKI2W OS=Homo sapiens GN=SKIV2L PE=1 SV=3	25	SKIV2L	137.7	23	116	22	0.890322	0.43563	0.996639	0.996	0.81268	0.999883	0.973466	0.07	0.23	0.1	0.21	0.16	0.11	0.14	1.053	1.174	1.073	1.158	1.115	1.079	1.099	High	High	High	High	High	High	High	High	High	High	High	High	High	High	High	1130.8	685.7	1041.7	1190.9	712.4
High	P43243	Matrin-3 OS=Homo sapiens GN=MATR3 PE=1 SV=2	58	MATR3	94.6	60	1554	60	0.988325	0.985335	0.96984	0.946224	0.982167	0.940517	0.913999	-0.01	-0.03	-0.03	-0.13	-0.02	-0.1	-0.12	0.992	0.979	0.982	0.915	0.987	0.931	0.923	High	High	High	High	High	High	High	High	High	High	High	High	High	High	High	141013	143781	145829	139352	142609
High	Q9Y2Q9	28S ribosomal protein S28, mitochondrial OS=Homo sapiens GN=MRPS28 PE=1 SV=1	65	MRPS28	20.8	11	130	11	0.980841	0.593746	0.982699	0.968571	0.605983	0.959073	0.959244	-0.03	0.16	0	0.14	0.19	0.14	0.17	0.982	1.117	0.998	1.103	1.138	1.105	1.123	High	High	High	High	High	High	High	High	High	High	High	High	High	High	High	4312.4	5154.3	5479.1	4115.5	5262.8
High	Q9HC52	Chromobox protein homolog 8 OS=Homo sapiens GN=CBX8 PE=1 SV=3	44	CBX8	43.4	13	84	13	0.886269	0.956653	0.967805	0.968571	0.757025	0.972897	0.902304	0.05	-0.05	-0.03	-0.08	-0.1	-0.05	-0.14	1.038	0.968	0.981	0.945	0.933	0.964	0.911	High	High	High	High	High	High	High	High	High	High	High	High	High	High	High	13200.1	13718.2	10719.8	13720.6	13609.9
High	Q9NX62	Inositol monophosphatase 3 OS=Homo sapiens GN=IMPAD1 PE=1 SV=1	49	IMPAD1	38.7	17	130	17	0.967487	0.745876	0.982474	0.972764	0.877773	0.975757	0.973466	0.04	0.17	0.11	0.27	0.13	0.15	0.23	1.025	1.125	1.083	1.205	1.097	1.113	1.176	High	High	High	High	High	High	High	High	High	High	High	High	High	High	High	1508.4	1264.5	1876.2	1539.6	1359.4
High	Q86UT6	NLR family member X1 OS=Homo sapiens GN=NLRX1 PE=1 SV=1	14	NLRX1	107.5	8	16	8	0.999908	0.999128	0.676554	0.88177	0.991555	0.989221	0.89125	0.01	0.05	-0.13	-0.03	0.04	0.1	-0.04	1.007	1.035	0.911	0.979	1.028	1.075	0.973	High	High	High	High	High	High	High	High	High	High	High	High	High	High	High	252.7	175.3	121.7	282.8	173.7
High	P07814	Bifunctional glutamate/proline--tRNA ligase OS=Homo sapiens GN=EPRS PE=1 SV=5	76	EPRS	170.5	112	1416	110	0.937459	0.741826	0.934273	0.996	0.948687	0.677048	0.975979	0.02	0.08	-0.09	0.04	0.05	0.14	0.02	1.016	1.056	0.938	1.03	1.039	1.099	1.013	High	High	High	High	High	High	High	High	High	High	High	High	High	High	High	63417.7	51589.3	58331.8	64461.6	51048.3
High	Q9NP61	ADP-ribosylation factor GTPase-activating protein 3 OS=Homo sapiens GN=ARFGAP3 PE=1 SV=1	32	ARFGAP3	56.9	14	35	14	0.977568	0.979452	0.902331	0.962003	0.948687	0.760222	0.92243	0.05	0.02	0.21	0.08	-0.03	-0.14	0.02	1.037	1.017	1.159	1.054	0.981	0.91	1.017	High	High	High	High	High	High	High	High	High	High	High	High	High	High	High	134.9	226.1	181.1	139.9	248.9
High	Q13011	Delta(3,5)-Delta(2,4)-dienoyl-CoA isomerase, mitochondrial OS=Homo sapiens GN=ECH1 PE=1 SV=2	59	ECH1	35.8	17	262	17	0.437085	0.766769	0.965849	0.923844	0.941553	0.932033	0.977726	0.16	0.16	0.12	0.33	0	0.21	0.16	1.118	1.121	1.084	1.253	1.002	1.157	1.121	High	High	High	High	High	High	High	High	High	High	High	High	High	High	High	2666.9	2743.5	2434.4	2982.7	2933.4
High	Q04864	Proto-oncogene c-Rel OS=Homo sapiens GN=REL PE=1 SV=1	16	REL	68.5	7	14	6	0.277702	0.65132	0.989918	0.971431	0.940613	0.932365	0.928194	0.22	0.2	0.07	0.28	-0.02	0.2	0.06	1.165	1.151	1.052	1.21	0.988	1.15	1.039	High	High	High	High	High	High	High	High	High	High	High	High	High	High	High	268.4	413	347.8	312.6	590.6
High	Q96ER9	Coiled-coil domain-containing protein 51 OS=Homo sapiens GN=CCDC51 PE=1 SV=2	33	CCDC51	45.8	12	37	12	0.970636	0.173703	0.98862	0.913249	0.0748356	0.825067	0.849033	-0.02	0.3	0.11	0.39	0.32	0.28	0.41	0.984	1.227	1.081	1.312	1.247	1.214	1.333	High	High	High	High	High	High	High	High	High	High	High	High	High	High	High	339.7	1142.4	1009	300.4	1180.3
High	Q96EY7	Pentatricopeptide repeat domain-containing protein 3, mitochondrial OS=Homo sapiens GN=PTCD3 PE=1 SV=3	49	PTCD3	78.5	27	254	26	0.90074	0.0623605	0.96984	0.869245	0.514362	0.822576	0.916882	0.06	0.27	0.08	0.32	0.21	0.23	0.26	1.043	1.209	1.058	1.245	1.159	1.177	1.194	High	High	High	High	High	High	High	High	High	High	High	High	High	High	High	5588.9	7301.5	5896.6	5745.4	7614.6
High	Q13404	Ubiquitin-conjugating enzyme E2 variant 1 OS=Homo sapiens GN=UBE2V1 PE=1 SV=2	69	UBE2V1; TMEM189-UBE2V1	16.5	10	177	6	0.97291	0.766504	0.95557	0.912054	0.83645	0.893218	0.871834	-0.02	-0.06	0.13	0.37	-0.03	0.23	0.39	0.985	0.962	1.096	1.289	0.977	1.176	1.309	High	High	High	High	High	High	High	High	High	High	High	High	High	High	High	2133.9	5257.9	2049.5	2172.2	4947.8
High	Q8N137	Centrobin OS=Homo sapiens GN=CNTROB PE=1 SV=1	4	CNTROB	101.2	2	4	3	0.977568	0.562398	0.786805	0.894009	0.547398	0.999666	0.783212	-0.07	0.3	0.31	0.41	0.37	0.1	0.47	0.955	1.234	1.238	1.326	1.292	1.071	1.389	High	High	High	High	High	High	High	High	High	High	High	High	High	High	High		37.4	81.5		41.8
High	Q15185	Prostaglandin E synthase 3 OS=Homo sapiens GN=PTGES3 PE=1 SV=1	59	PTGES3	18.7	12	278	12	0.638823	0.43563	0.915745	0.591147	0.974681	0.63014	0.814427	0.12	0.19	0.16	0.49	0.07	0.33	0.37	1.084	1.141	1.118	1.404	1.053	1.256	1.296	High	High	High	High	High	High	High	High	High	High	High	High	High	High	High	3928.5	5037.8	5124.3	4133.3	5460.1
High	Q99653	Calcineurin B homologous protein 1 OS=Homo sapiens GN=CHP1 PE=1 SV=3	51	CHP1	22.4	8	39	8	0.942037	0.887013	0.959287	0.990091	0.662354	0.989221	0.983408	0.07	-0.02	0.14	0.24	-0.09	0.09	0.17	1.05	0.988	1.105	1.177	0.941	1.065	1.121	High	High	High	High	High	High	High	High	High	High	High	High	High	High	High	978.4	699.1	625	938.6	809
High	O76095	Protein JTB OS=Homo sapiens GN=JTB PE=1 SV=1	14	JTB	16.3	2	7	2	0.591514	0.383108	0.914085	0.985708	0.980307	0.955118	0.912858	-0.2	-0.19	-0.03	0.13	0.02	0.16	0.34	0.869	0.88	0.981	1.096	1.012	1.118	1.261	High	High	High	High	High	High	High	High	High	High	High	High	High	High	High	136.9	198.1	350.1	119	176.5
High	Q9Y2G8	DnaJ homolog subfamily C member 16 OS=Homo sapiens GN=DNAJC16 PE=2 SV=3	17	DNAJC16	90.5	10	28	10	0.661403	0.617267	0.942557	0.854624	0.991555	0.344245	0.955595	-0.13	-0.09	0.16	-0.02	0.04	-0.18	0.1	0.916	0.94	1.114	0.983	1.026	0.883	1.073	High	High	High	High	High	High	High	High	High	High	High	High	High	High	High	1174.1	582.7	786.2	1115.8	533.8
High	Q13557	Calcium/calmodulin-dependent protein kinase type II subunit delta OS=Homo sapiens GN=CAMK2D PE=1 SV=3	31	CAMK2D	56.3	12	109	10	0.936556	0.878615	0.954969	0.988625	0.98278	0.989221	0.999832	0.06	0.13	0.15	0.23	0.08	0.08	0.18	1.04	1.097	1.11	1.177	1.054	1.06	1.131	High	High	High	High	High	High	High	High	High	High	High	High	High	High	High	1401	1976.8	1263.6	1428.2	2060.1
High	Q16762	Thiosulfate sulfurtransferase OS=Homo sapiens GN=TST PE=1 SV=4	44	TST	33.4	11	92	11	0.993866	0.932647	0.999984	0.968571	0.937698	0.934213	0.94268	0	0.11	0.07	0.28	0.11	0.21	0.28	1.001	1.082	1.053	1.216	1.082	1.155	1.215	High	High	High	High	High	High	High	High	High	High	High	High	High	High	High	1800.7	1198.1	3026.2	1801.6	1216.7
High	O00287	Regulatory factor X-associated protein OS=Homo sapiens GN=RFXAP PE=1 SV=1	8	RFXAP	28.2	2	7	2	0.863092	0.746646	0.98863	0.992892	0.991555	0.994818	0.931703	0.12	0.19	0.1	0.17	0.07	0.07	0.05	1.089	1.145	1.075	1.127	1.051	1.048	1.034	Not Found	High	High	Not Found	High	High	Not Found	High	High	Not Found	High	High	Not Found	High	High		175.3	267.1		206.8
High	Q9Y289	Sodium-dependent multivitamin transporter OS=Homo sapiens GN=SLC5A6 PE=2 SV=2	4	SLC5A6	68.6	2	10	2	0.219278	0.639015	0.974671	0.968571	0.0264786	0.972897	0.922059	-0.22	0.21	0.05	0.1	0.42	0.05	0.32	0.861	1.153	1.036	1.073	1.34	1.035	1.246	High	High	High	High	High	High	High	High	High	High	High	High	High	High	High	329.4		515.1	259
High	Q6AI08	HEAT repeat-containing protein 6 OS=Homo sapiens GN=HEATR6 PE=1 SV=1	19	HEATR6	128.7	14	47	14	0.707726	0.9916	0.903902	0.969884	0.669234	0.968586	0.943251	-0.18	0.07	-0.04	0.11	0.25	0.15	0.28	0.885	1.053	0.97	1.077	1.19	1.109	1.217	High	High	High	High	High	High	High	High	High	High	High	High	High	High	High	256	184.7	117.5	226.5	178.5
High	P33908	Mannosyl-oligosaccharide 1,2-alpha-mannosidase IA OS=Homo sapiens GN=MAN1A1 PE=1 SV=3	8	MAN1A1	72.9	5	15	4	0.956211	0.928295	0.820828	0.883035	0.996297	0.198842	0.904928	0.08	0.16	-0.13	0.43	0.09	0.56	0.35	1.054	1.12	0.914	1.346	1.062	1.473	1.276	High	High	High	High	High	High	High	High	High	High	High	High	High	High	High	39.1	57.4		41.7	59.7
High	P40938	Replication factor C subunit 3 OS=Homo sapiens GN=RFC3 PE=1 SV=2	53	RFC3	40.5	16	135	16	0.943585	0.876943	0.948861	0.962529	0.563156	0.999883	0.975979	0.04	-0.08	0.11	0.17	-0.12	0.05	0.12	1.03	0.946	1.081	1.122	0.918	1.038	1.089	High	High	High	High	High	High	High	High	High	High	High	High	High	High	High	5330.2	6211.9	6332.1	5365.3	6396
High	Q15691	Microtubule-associated protein RP/EB family member 1 OS=Homo sapiens GN=MAPRE1 PE=1 SV=3	81	MAPRE1	30	22	459	19	0.983248	0.994535	0.914085	0.810654	0.999725	0.908379	0.803695	-0.02	0.02	0.17	0.36	0.04	0.19	0.39	0.983	1.013	1.123	1.285	1.03	1.144	1.307	High	High	High	High	High	High	High	High	High	High	High	High	High	High	High	4650.9	5446.8	5431.6	4572.4	5390.8
High	P61353	60S ribosomal protein L27 OS=Homo sapiens GN=RPL27 PE=1 SV=2	48	RPL27	15.8	8	205	7	0.941164	0.941605	0.969965	0.988525	0.993736	0.987085	0.994531	-0.08	-0.06	-0.02	-0.02	0.02	0	0.05	0.949	0.96	0.983	0.985	1.011	1.002	1.038	High	High	High	High	High	High	High	High	High	High	High	High	High	High	High	16787.7	17745.3	20390.8	15933.6	15264.9
High	Q68D10	Protein SPT2 homolog OS=Homo sapiens GN=SPTY2D1 PE=1 SV=3	19	SPTY2D1	75.6	15	79	16	0.782013	0.941605	0.999984	0.999955	0.391895	0.960408	0.945051	0.09	-0.04	0.03	0.03	-0.12	0	-0.06	1.063	0.975	1.02	1.023	0.918	1.003	0.963	High	High	High	High	High	High	High	High	High	High	High	High	High	High	High	5207.2	4311	3702.2	5533.4	4395.5
High	Q13526	Peptidyl-prolyl cis-trans isomerase NIMA-interacting 1 OS=Homo sapiens GN=PIN1 PE=1 SV=1	56	PIN1	18.2	7	113	7	0.993866	0.999839	0.987336	0.979408	0.998515	0.977809	0.973466	-0.01	0.04	0.02	0.17	0.05	0.15	0.18	0.992	1.03	1.015	1.123	1.038	1.106	1.132	High	High	High	High	High	High	High	High	High	High	High	High	High	High	High	3001.2	3147.2	2773.5	2977.2	3145.4
High	O14949	Cytochrome b-c1 complex subunit 8 OS=Homo sapiens GN=UQCRQ PE=1 SV=4	55	UQCRQ	9.9	6	121	6	0.915628	0.871508	0.978561	0.985759	0.999725	0.999061	0.995009	-0.09	-0.08	-0.01	-0.03	0.01	-0.02	0.06	0.941	0.945	0.991	0.978	1.005	0.986	1.039	High	High	High	High	High	High	High	High	High	High	High	High	High	High	High	11778.9	17528.4	14612	11078.3	15818.6
High	O00203	AP-3 complex subunit beta-1 OS=Homo sapiens GN=AP3B1 PE=1 SV=3	31	AP3B1	121.2	31	263	31	0.923332	0.512483	0.890623	0.914083	0.937698	0.994818	0.946571	0.05	0.16	0.19	0.25	0.1	0.06	0.2	1.038	1.115	1.143	1.189	1.073	1.04	1.145	High	High	High	High	High	High	High	High	High	High	High	High	High	High	High	9041.7	6519.6	5662.9	9544.1	6769.7
High	Q9H0W8	Protein SMG9 OS=Homo sapiens GN=SMG9 PE=1 SV=1	19	SMG9	57.6	8	29	8	0.993866	0.917691	0.969965	0.904822	0.938579	0.862001	0.895467	0	0.12	0.05	0.02	0.12	-0.04	0.02	1.002	1.089	1.039	1.013	1.087	0.976	1.011	High	High	High	High	High	High	High	High	High	High	High	High	High	High	High	890.4	952.4	944.5	913.8	954.6
High	Q9H330	Transmembrane protein 245 OS=Homo sapiens GN=TMEM245 PE=1 SV=2	7	TMEM245	100.9	4	20	4	0.980841	0.84667	0.650468	0.940274	0.959181	0.972897	0.931703	0.04	0.17	0.31	0.34	0.13	0.02	0.29	1.03	1.124	1.243	1.262	1.091	1.016	1.225	High	High	High	High	High	High	High	High	High	High	High	High	High	High	High	335.3	63	180.3	346.1	64.9
High	O75379	Vesicle-associated membrane protein 4 OS=Homo sapiens GN=VAMP4 PE=1 SV=2	15	VAMP4	16.4	2	2	2	0.96644	0.919621	0.514173	0.832752	0.987921	0.994532	0.895467	-0.06	-0.04	-0.19	-0.09	0.03	0.1	-0.03	0.957	0.976	0.877	0.939	1.019	1.071	0.982	High	High	Not Found	High	High	Not Found	High	High	Not Found	High	High	Not Found	High	High	Not Found	254.3	69.6		249.2	65.1
High	Q7L2E3	Putative ATP-dependent RNA helicase DHX30 OS=Homo sapiens GN=DHX30 PE=1 SV=1	57	DHX30	133.9	57	595	57	0.735395	0.968875	0.180924	0.71249	0.752619	0.944105	0.392724	0.07	-0.04	-0.4	-0.37	-0.1	0.03	-0.43	1.046	0.973	0.756	0.774	0.93	1.023	0.74	High	High	High	High	High	High	High	High	High	High	High	High	High	High	High	43056.4	44066.3	31272	45041.4	44662.3
High	Q9Y3L5	Ras-related protein Rap-2c OS=Homo sapiens GN=RAP2C PE=1 SV=1	77	RAP2C	20.7	12	103	5	0.845974	0.890274	0.98863	0.989257	0.999725	0.97507	0.958777	-0.09	-0.04	0.05	0.08	0.05	0.03	0.17	0.938	0.972	1.036	1.054	1.036	1.018	1.125	High	High	High	High	High	High	High	High	High	High	High	High	High	High	High	3397.5	3495.3	4260.3	3185.5	3281.7
High	Q9Y4E8	Ubiquitin carboxyl-terminal hydrolase 15 OS=Homo sapiens GN=USP15 PE=1 SV=3	46	USP15	112.3	35	182	33	0.75705	0.895561	0.927372	0.872759	0.955027	0.948971	0.926164	0.11	0.12	0.18	0.37	0.01	0.19	0.25	1.082	1.088	1.133	1.29	1.006	1.138	1.192	High	High	High	High	High	High	High	High	High	High	High	High	High	High	High	3061.9	2377.7	2673.4	3313	2718.2
High	Q9Y276	Mitochondrial chaperone BCS1 OS=Homo sapiens GN=BCS1L PE=1 SV=1	39	BCS1L	47.5	10	49	10	0.874316	0.498409	0.94216	0.872759	0.877773	0.86251	0.910617	0.09	0.24	0.16	0.42	0.15	0.26	0.33	1.064	1.181	1.12	1.341	1.11	1.197	1.26	High	High	High	High	High	High	High	High	High	High	High	High	High	High	High	313.4	584.2	626.8	333.3	676.3
High	Q8NEL9	Phospholipase DDHD1 OS=Homo sapiens GN=DDHD1 PE=1 SV=2	8	DDHD1	100.4	6	23	6	0.830414	0.993854	0.94216	0.937034	0.835597	0.977809	0.99834	-0.13	0.07	0	0.04	0.2	0.04	0.17	0.914	1.052	1.002	1.027	1.151	1.025	1.124	High	High	High	High	High	High	High	High	High	High	High	High	High	High	High	280.5	211.4	307.7	277.1	193.3
High	Q6ZN55	Zinc finger protein 574 OS=Homo sapiens GN=ZNF574 PE=1 SV=2	3	ZNF574	98.8	2	8	2	0.889139	0.843086	0.984996	0.934879	0.578629	0.875209	0.832368	0.1	-0.03	0.11	0.03	-0.14	-0.08	-0.07	1.074	0.977	1.08	1.024	0.91	0.948	0.953	High	High	High	High	High	High	High	High	High	High	High	High	High	High	High	588.8	293.3	324.3	569.2	315
High	P31749	RAC-alpha serine/threonine-protein kinase OS=Homo sapiens GN=AKT1 PE=1 SV=2	24	AKT1	55.7	10	35	7	0.945164	0.764579	0.566271	0.733745	0.935145	0.940517	0.76266	0.06	0.18	0.31	0.51	0.12	0.2	0.45	1.04	1.133	1.24	1.424	1.089	1.148	1.369	High	High	High	High	High	High	High	High	High	High	High	High	High	High	High	981.3	373.5	427.7	1020.8	384.1
High	P85037	Forkhead box protein K1 OS=Homo sapiens GN=FOXK1 PE=1 SV=1	26	FOXK1	75.4	16	74	14	0.563875	0.792872	0.982474	0.985708	0.968592	0.989221	0.960039	0.14	0.15	0.09	0.16	0.01	0.08	0.03	1.101	1.111	1.063	1.12	1.009	1.054	1.018	High	High	High	High	High	High	High	High	High	High	High	High	High	High	High	3480.6	2443.5	2736.7	3614.8	2798.7
High	Q9Y4X0	AMME syndrome candidate gene 1 protein OS=Homo sapiens GN=AMMECR1 PE=1 SV=1	11	AMMECR1	35.4	3	11	2	0.945877	0.906932	0.915745	0.937034	0.997904	0.976085	0.955595	0.08	0.14	0.2	0.34	0.06	0.14	0.26	1.057	1.105	1.151	1.267	1.046	1.101	1.199	High	High	High	High	High	High	High	High	High	High	High	High	High	High	High	95.5	373.2	108.2	105.8	380.4
High	Q9NUA8	Zinc finger and BTB domain-containing protein 40 OS=Homo sapiens GN=ZBTB40 PE=1 SV=4	8	ZBTB40	138	8	17	9	0.977568	0.988536	0.9832	0.897721	0.991555	0.821748	0.913631	-0.02	0.05	0.07	0.01	0.06	-0.06	0.03	0.987	1.032	1.048	1.006	1.046	0.96	1.02	High	High	High	High	High	High	High	High	High	High	High	High	High	High	High	847.7	536.1	157.6	836.6	501.6
High	O15213	WD repeat-containing protein 46 OS=Homo sapiens GN=WDR46 PE=1 SV=3	42	WDR46	68	20	161	20	0.940466	0.912053	0.960771	0.95258	0.767775	0.968655	0.952825	-0.08	0.04	-0.04	-0.11	0.11	-0.07	-0.04	0.949	1.025	0.971	0.923	1.08	0.951	0.973	High	High	High	High	High	High	High	High	High	High	High	High	High	High	High	21845	16827.2	17222.1	20693	15970.8
High	Q9H5Q4	Dimethyladenosine transferase 2, mitochondrial OS=Homo sapiens GN=TFB2M PE=1 SV=1	24	TFB2M	45.3	10	34	10	0.945164	0.621106	0.978561	0.939972	0.884059	0.915478	0.941557	0.06	0.21	0.12	0.35	0.15	0.22	0.29	1.044	1.159	1.09	1.274	1.11	1.169	1.22	High	High	High	High	High	High	High	High	High	High	High	High	High	High	High	773.4	678.8	674.4	795.6	725.3
High	Q96C01	Protein FAM136A OS=Homo sapiens GN=FAM136A PE=1 SV=1	72	FAM136A	15.6	10	143	10	0.992181	0.99842	0.975331	0.946224	0.996297	0.974871	0.930567	-0.01	0.03	0.08	0.21	0.05	0.13	0.22	0.99	1.024	1.055	1.156	1.034	1.096	1.168	High	High	High	High	High	High	High	High	High	High	High	High	High	High	High	3139.9	2581.4	4821.5	3108.2	2672.1
High	Q6YP21	Kynurenine--oxoglutarate transaminase 3 OS=Homo sapiens GN=CCBL2 PE=1 SV=1	52	CCBL2; KYAT3	51.4	18	144	17	0.941164	0.994486	0.94216	0.946224	0.954711	0.999883	0.960999	0.05	0.05	0.13	0.23	0	0.09	0.17	1.038	1.035	1.096	1.169	0.997	1.067	1.126	High	High	High	High	High	High	High	High	High	High	High	High	High	High	High	3614.2	3341.6	2070	3633.8	3770.6
High	P58107	Epiplakin OS=Homo sapiens GN=EPPK1 PE=1 SV=2	46	EPPK1	555.3	53	332	46	0.951972	0.942986	0.899599	0.956977	0.998782	0.95022	0.964435	0.04	0.1	0.21	0.23	0.06	0.02	0.19	1.031	1.074	1.159	1.175	1.041	1.014	1.14	High	High	High	High	High	High	High	High	High	High	High	High	High	High	High	2650.7	2730.2	3124.3	2732.7	2933.2
High	Q6UWP2	Dehydrogenase/reductase SDR family member 11 OS=Homo sapiens GN=DHRS11 PE=1 SV=1	7	DHRS11	28.3	2	2	2	0.842835	0.985335	0.585049	0.000184483	0.8605	0.00246705	0.00429869	0.25	0.12	0.42	1.34	-0.12	0.92	1.09	1.186	1.089	1.335	2.531	0.918	1.896	2.134	High	High	Not Found	High	High	Not Found	High	High	Not Found	High	High	Not Found	High	High	Not Found	21.4	16.4		31.1	15.9
High	Q96E29	Transcription termination factor 3, mitochondrial OS=Homo sapiens GN=MTERF3 PE=1 SV=2	25	MTERFD1; MTERF3	47.9	9	26	9	0.96213	0.965074	0.906386	0.968571	0.930876	0.989221	0.922059	0.04	0.02	-0.02	0.1	-0.02	0.12	0.05	1.031	1.017	0.985	1.07	0.987	1.087	1.038	High	High	High	High	High	High	High	High	High	High	High	High	High	High	High	1034.5	1346.9	474.2	993	1888
High	Q16706	Alpha-mannosidase 2 OS=Homo sapiens GN=MAN2A1 PE=1 SV=2	8	MAN2A1	131.1	7	26	7	0.42028	0.0312654	0.601428	0.652006	0.547398	0.89342	0.895467	-0.15	-0.27	-0.11	-0.13	-0.12	-0.01	0.03	0.898	0.827	0.924	0.915	0.921	0.99	1.018	High	High	High	High	High	High	High	High	High	High	High	High	High	High	High	452.2	1056	904	419.9	938.1
High	Q9Y547	Intraflagellar transport protein 25 homolog OS=Homo sapiens GN=HSPB11 PE=1 SV=1	28	HSPB11	16.3	3	24	3	0.967487	0.994565	0.990256	0.990091	0.968592	0.970505	0.955893	-0.03	0.07	0.07	0.23	0.1	0.16	0.27	0.977	1.05	1.052	1.177	1.075	1.119	1.204	High	High	High	High	High	High	High	High	High	High	High	High	High	High	High	679.6	413.7	449.8	664	420.9
High	O00264	Membrane-associated progesterone receptor component 1 OS=Homo sapiens GN=PGRMC1 PE=1 SV=3	68	PGRMC1	21.7	15	282	13	0.934072	0.852138	0.94216	0.991033	0.757025	0.970505	0.99834	-0.08	0.05	-0.06	0	0.13	0.06	0.08	0.948	1.039	0.956	1	1.096	1.046	1.055	High	High	High	High	High	High	High	High	High	High	High	High	High	High	High	9577.8	10377.8	10701	8204	10186.7
High	Q53F19	Nuclear cap-binding protein subunit 3 OS=Homo sapiens GN=NCBP3 PE=1 SV=2	25	C17orf85; NCBP3	70.5	16	158	15	0.67462	0.97351	0.725804	0.940818	0.651961	0.935577	0.837714	0.08	-0.04	-0.21	-0.14	-0.12	0.07	-0.22	1.055	0.974	0.863	0.906	0.923	1.05	0.858	High	High	High	High	High	High	High	High	High	High	High	High	High	High	High	17655.8	17622	16161.6	18158.1	19249.3
High	Q9UHD1	Cysteine and histidine-rich domain-containing protein 1 OS=Homo sapiens GN=CHORDC1 PE=1 SV=2	70	CHORDC1	37.5	25	285	25	0.973883	0.97351	0.910874	0.706172	0.982113	0.80364	0.744795	0.02	0.04	0.18	0.44	0.02	0.26	0.42	1.013	1.029	1.13	1.354	1.016	1.198	1.337	High	High	High	High	High	High	High	High	High	High	High	High	High	High	High	4792.7	4963.8	5064.3	4855.9	5093.4
High	Q6UN15	Pre-mRNA 3'-end-processing factor FIP1 OS=Homo sapiens GN=FIP1L1 PE=1 SV=1	48	FIP1L1	66.5	15	299	15	0.844357	0.696822	0.914085	0.948791	0.979672	0.982405	0.959649	-0.1	-0.12	-0.12	-0.12	-0.02	0	-0.02	0.936	0.921	0.923	0.92	0.984	0.998	0.984	High	High	High	High	High	High	High	High	High	High	High	High	High	High	High	21712.7	24030.4	23699.9	20316.8	23079.3
High	O75431	Metaxin-2 OS=Homo sapiens GN=MTX2 PE=1 SV=1	68	MTX2	29.7	12	134	12	0.792255	0.950173	0.914085	0.939972	0.95823	0.977809	0.957997	-0.12	-0.05	-0.11	-0.15	0.07	-0.04	-0.03	0.919	0.964	0.924	0.9	1.049	0.975	0.98	High	High	High	High	High	High	High	High	High	High	High	High	High	High	High	9067.5	11993.3	9900.8	9333.9	10587
High	P53611	Geranylgeranyl transferase type-2 subunit beta OS=Homo sapiens GN=RABGGTB PE=1 SV=2	18	RABGGTB	36.9	6	41	6	0.754644	0.861559	0.603313	0.442415	0.978551	0.691948	0.607336	0.13	0.15	0.3	0.63	0.02	0.33	0.5	1.093	1.11	1.23	1.545	1.016	1.256	1.414	High	High	High	High	High	High	High	High	High	High	High	High	High	High	High	730.9	682.1	574.4	722.7	745.4
High	Q9NV88	Integrator complex subunit 9 OS=Homo sapiens GN=INTS9 PE=1 SV=2	25	INTS9	73.8	11	50	11	0.990936	0.592957	0.143058	0.704295	0.676263	0.999883	0.695332	-0.01	-0.1	-0.23	-0.12	-0.09	0.11	-0.11	0.996	0.934	0.852	0.921	0.938	1.08	0.925	High	High	High	High	High	High	High	High	High	High	High	High	High	High	High	393.8	735.5	1716.3	392.1	688.5
High	Q53HC9	Protein TSSC1 OS=Homo sapiens GN=TSSC1 PE=1 SV=2	18	TSSC1; EIPR1	43.6	5	12	5	0.980841	0.949559	0.602133	0.925678	0.99529	0.974871	0.923896	0.04	0.11	0.32	0.35	0.07	0.03	0.31	1.029	1.083	1.252	1.278	1.053	1.021	1.242	High	High	High	High	High	High	High	High	High	High	High	High	High	High	High	124.3		185.8	143.2
High	Q14151	Scaffold attachment factor B2 OS=Homo sapiens GN=SAFB2 PE=1 SV=1	44	SAFB2	107.4	55	598	35	0.990936	0.955044	0.958811	0.968571	0.968592	0.999137	0.930761	-0.01	-0.05	-0.05	-0.08	-0.04	-0.04	-0.07	0.991	0.966	0.969	0.944	0.974	0.974	0.952	High	High	High	High	High	High	High	High	High	High	High	High	High	High	High	84879.2	73774.6	86772.5	82553.8	75851.1
High	Q9Y265	RuvB-like 1 OS=Homo sapiens GN=RUVBL1 PE=1 SV=1	75	RUVBL1	50.2	31	656	31	0.906222	0.97024	0.997529	0.978647	0.861529	0.972897	0.979204	-0.08	0.01	0.02	-0.05	0.09	-0.07	0.03	0.946	1.004	1.016	0.965	1.061	0.95	1.02	High	High	High	High	High	High	High	High	High	High	High	High	High	High	High	40324.1	41681.1	44097.4	38842.3	38179.1
High	P57740	Nuclear pore complex protein Nup107 OS=Homo sapiens GN=NUP107 PE=1 SV=1	64	NUP107	106.3	46	580	46	0.967487	0.979452	0.969965	0.937162	0.951369	0.89342	0.918067	-0.05	0	-0.02	-0.16	0.05	-0.13	-0.1	0.965	1.002	0.983	0.898	1.038	0.913	0.93	High	High	High	High	High	High	High	High	High	High	High	High	High	High	High	35142.2	38178.2	35708.1	35781.5	35681.9
High	Q13426	DNA repair protein XRCC4 OS=Homo sapiens GN=XRCC4 PE=1 SV=2	31	XRCC4	38.3	9	40	9	2.42187e-07	3.96996e-10	0.845006	0.783253	0.345327	0.800551	0.921099	0.47	0.7	0.24	0.51	0.24	0.27	0.05	1.38	1.628	1.183	1.425	1.179	1.205	1.032	High	High	High	High	High	High	High	High	High	High	High	High	High	High	High	953.7	1326.2	876.3	1316.5	1856.1
High	Q96L93	Kinesin-like protein KIF16B OS=Homo sapiens GN=KIF16B PE=1 SV=2	7	KIF16B	151.9	7	27	4	0.999908	0.903518	0.990331	0.775961	0.937698	0.66923	0.651676	-0.01	-0.05	0.11	0.52	-0.04	0.42	0.53	0.992	0.965	1.076	1.437	0.973	1.335	1.449	High	High	High	High	High	High	High	High	High	High	High	High	High	High	High		17.1	80.2		15.3
High	Q13352	Centromere protein R OS=Homo sapiens GN=ITGB3BP PE=1 SV=2	32	ITGB3BP	20.2	4	16	4	0.914159	0.963521	0.990256	0.706172	0.963881	0.36693	0.361757	0.13	0.12	0.07	-0.21	-0.01	-0.28	-0.34	1.095	1.086	1.047	0.864	0.992	0.825	0.789	High	High	High	High	High	High	High	High	High	High	High	High	High	High	High	45.3	32.4	86.6	50.3	35.5
High	Q5PRF9	Protein Smaug homolog 2 OS=Homo sapiens GN=SAMD4B PE=1 SV=1	22	SAMD4B	75.4	11	62	11	0.665273	0.999839	0.767898	0.572407	0.684063	0.533583	0.737449	-0.12	0.06	-0.08	-0.22	0.18	-0.14	-0.1	0.92	1.039	0.945	0.86	1.13	0.91	0.934	High	High	High	High	High	High	High	High	High	High	High	High	High	High	High	1427.8	1055.2	1512.2	1343.2	970.3
High	Q9UNQ2	Probable dimethyladenosine transferase OS=Homo sapiens GN=DIMT1 PE=1 SV=1	54	DIMT1	35.2	13	163	13	0.977568	0.381016	0.999984	0.990091	0.611564	0.979529	0.97691	-0.05	-0.17	0.03	0.07	-0.12	0.05	0.12	0.969	0.891	1.02	1.053	0.92	1.033	1.087	High	High	High	High	High	High	High	High	High	High	High	High	High	High	High	12737.3	11713.2	7691.8	12340.5	10950.5
High	P32519	ETS-related transcription factor Elf-1 OS=Homo sapiens GN=ELF1 PE=1 SV=2	7	ELF1	67.5	3	9	2	0.992114	0.617235	0.93572	0.968571	0.69733	0.832617	0.978347	-0.04	0.29	0.21	0.07	0.33	-0.14	0.11	0.973	1.226	1.154	1.049	1.26	0.909	1.078	Not Found	High	High	Not Found	High	High	Not Found	High	High	Not Found	High	High	Not Found	High	High		46.9	43.1		42.9
High	Q9Y5V3	Melanoma-associated antigen D1 OS=Homo sapiens GN=MAGED1 PE=1 SV=3	8	MAGED1	86.1	4	15	3	1.2602e-06	0.295264	0.143058	0.0807722	0.34105	0.37265	0.919711	-0.44	-0.15	-0.23	-0.4	0.28	-0.17	0.04	0.739	0.899	0.852	0.76	1.217	0.891	1.029	High	High	High	High	High	High	High	High	High	High	High	High	High	High	High	627.7	755.5	299.5	442.3	619.4
High	Q9NWR8	Calcium uniporter regulatory subunit MCUb, mitochondrial OS=Homo sapiens GN=CCDC109B PE=1 SV=2	21	CCDC109B; MCUB	39.1	6	18	6	0.853666	0.791243	0.958811	0.980253	0.984319	0.996518	0.983408	-0.09	-0.05	0.04	0.12	0.04	0.09	0.21	0.942	0.967	1.026	1.09	1.026	1.062	1.156	High	High	High	High	High	High	High	High	High	High	High	High	High	High	High	1155.8	1448.1	1365.1	1170	1363.3
High	Q4KMP7	TBC1 domain family member 10B OS=Homo sapiens GN=TBC1D10B PE=1 SV=3	21	TBC1D10B	87.1	16	73	16	0.0877321	0.207568	0.626309	0.793781	0.994206	0.941988	0.930866	0.22	0.28	0.32	0.51	0.06	0.19	0.29	1.163	1.215	1.246	1.426	1.045	1.144	1.227	High	High	High	High	High	High	High	High	High	High	High	High	High	High	High	896.1	1581.2	2465.3	1041.8	1899.2
High	Q5SQI0	Alpha-tubulin N-acetyltransferase 1 OS=Homo sapiens GN=ATAT1 PE=1 SV=1	12	ATAT1	46.8	4	7	4	0.945164	0.436172	0.977711	0.968571	0.836464	0.983449	0.983408	-0.11	-0.22	0.04	0.08	-0.11	0.04	0.19	0.929	0.859	1.028	1.058	0.924	1.029	1.139	High	High	High	High	High	High	High	High	High	High	High	High	High	High	High	27.3		188.8	26
High	Q9NWM8	Peptidyl-prolyl cis-trans isomerase FKBP14 OS=Homo sapiens GN=FKBP14 PE=1 SV=1	36	FKBP14	24.2	6	29	6	0.941164	0.713598	0.137108	0.54855	0.968592	0.970505	0.617356	0.08	0.2	0.43	0.59	0.12	0.16	0.51	1.057	1.15	1.346	1.509	1.088	1.121	1.427	High	High	High	High	High	High	High	High	High	High	High	High	High	High	High	280.3	952.5	183.3	354.7	944.4
High	Q99996	A-kinase anchor protein 9 OS=Homo sapiens GN=AKAP9 PE=1 SV=3	13	AKAP9	453.4	42	132	41	0.849425	0.903518	0.960771	0.988525	0.995471	0.954967	0.998241	-0.09	-0.03	-0.02	0.01	0.06	0.03	0.11	0.937	0.978	0.985	1.009	1.043	1.024	1.076	High	High	High	High	High	High	High	High	High	High	High	High	High	High	High	3327	3353.5	1730.9	3114.3	3200.2
High	P22626	Heterogeneous nuclear ribonucleoproteins A2/B1 OS=Homo sapiens GN=HNRNPA2B1 PE=1 SV=2	82	HNRNPA2B1	37.4	44	2133	38	0.247937	0.847151	0.906386	0.917939	0.168769	0.987518	0.691611	0.12	-0.09	-0.12	-0.18	-0.21	-0.06	-0.31	1.09	0.94	0.918	0.881	0.862	0.96	0.808	High	High	High	High	High	High	High	High	High	High	High	High	High	High	High	148042	164152	173673	144641	180988
High	Q7KYR7	Butyrophilin subfamily 2 member A1 OS=Homo sapiens GN=BTN2A1 PE=1 SV=3	20	BTN2A1	59.6	10	26	11	0.944455	0.960647	0.983389	0.897721	0.991555	0.639903	0.914736	-0.05	0.02	0.12	-0.01	0.07	-0.12	0.04	0.967	1.016	1.084	0.994	1.05	0.917	1.028	High	High	High	High	High	High	High	High	High	High	High	High	High	High	High	1142.6	1574.1	715.1	1138.6	1412.9
High	Q8NFV4	Protein ABHD11 OS=Homo sapiens GN=ABHD11 PE=1 SV=1	28	ABHD11	34.7	5	26	5	0.142708	0.333567	0.138042	0.931975	0.968592	0.80594	0.960436	0.25	0.26	0.43	0.36	0.01	-0.07	0.1	1.193	1.201	1.348	1.282	1.007	0.951	1.074	High	High	High	High	High	High	High	High	High	High	High	High	High	High	High	379.4	271.2	335.1	711.6	257.4
High	Q96CP2	FLYWCH family member 2 OS=Homo sapiens GN=FLYWCH2 PE=1 SV=1	65	FLYWCH2	14.6	6	27	5	0.565599	0.994565	0.979766	0.990091	0.706889	0.999883	0.918346	-0.14	0.05	0.07	0.18	0.19	0.11	0.32	0.907	1.036	1.048	1.133	1.142	1.081	1.249	High	High	High	High	High	High	High	High	High	High	High	High	High	High	High	1515.1	822	559.9	1391.2	700
High	P63173	60S ribosomal protein L38 OS=Homo sapiens GN=RPL38 PE=1 SV=2	50	RPL38	8.2	7	214	6	0.869945	0.903518	0.978561	0.957827	0.681748	0.935577	0.9674	-0.1	0.04	-0.01	-0.11	0.14	-0.1	-0.01	0.933	1.027	0.992	0.927	1.101	0.934	0.994	High	High	High	High	High	High	High	High	High	High	High	High	High	High	High	11833	15545	15212.9	11507.3	13802.2
High	Q92604	Acyl-CoA:lysophosphatidylglycerol acyltransferase 1 OS=Homo sapiens GN=LPGAT1 PE=1 SV=1	13	LPGAT1	43.1	4	11	5	0.0550595	0.999839	0.895443	0.961331	0.0584723	0.999883	0.790256	0.42	0.05	0.23	0.3	-0.37	0.08	-0.12	1.339	1.037	1.169	1.232	0.774	1.054	0.92	High	High	High	High	High	High	High	High	High	High	High	High	High	High	High	131.7	147.1	128.3	176.3	132.8
High	P06746	DNA polymerase beta OS=Homo sapiens GN=POLB PE=1 SV=3	44	POLB	38.2	13	39	12	0.668516	0.985189	0.89962	0.985708	0.798476	0.970505	0.892159	0.14	0.08	-0.02	0.16	-0.06	0.18	0.01	1.104	1.06	0.986	1.114	0.96	1.13	1.009	High	High	High	High	High	High	High	High	High	High	High	High	High	High	High	681.8	521	879.8	721.2	577.5
High	Q96S19	UPF0585 protein C16orf13 OS=Homo sapiens GN=C16orf13 PE=1 SV=2	17	C16orf13; METTL26	22.6	3	3	3	0.977568	0.943551	0.903902	0.985708	0.933309	0.97174	0.930761	-0.06	0.13	0.23	0.24	0.18	0.01	0.29	0.961	1.091	1.169	1.178	1.136	1.007	1.226	Not Found	High	High	Not Found	High	High	Not Found	High	High	Not Found	High	High	Not Found	High	High		131.2	73.2		134.4
High	P23588	Eukaryotic translation initiation factor 4B OS=Homo sapiens GN=EIF4B PE=1 SV=2	55	EIF4B	69.1	39	524	39	0.941164	0.806113	0.94216	0.962888	0.699033	0.977063	0.922059	-0.07	0.07	0.13	0.17	0.14	0.04	0.24	0.951	1.047	1.094	1.121	1.101	1.025	1.179	High	High	High	High	High	High	High	High	High	High	High	High	High	High	High	9140.1	11483.1	11366.9	8694	10985.8
High	O14735	CDP-diacylglycerol--inositol 3-phosphatidyltransferase OS=Homo sapiens GN=CDIPT PE=1 SV=1	26	CDIPT	23.5	5	20	5	0.869945	0.412713	0.821339	0.996	0.844531	0.83491	0.929091	-0.08	-0.13	-0.05	0.22	-0.05	0.27	0.3	0.946	0.915	0.964	1.164	0.967	1.207	1.23	High	High	High	High	High	High	High	High	High	High	High	High	High	High	High	1006.5	423.7	666.4	952.1	391.9
High	Q5BJF2	Transmembrane protein 97 OS=Homo sapiens GN=TMEM97 PE=1 SV=1	30	TMEM97	20.8	5	24	5	0.970636	0.658776	0.958885	0.989153	0.864787	0.934258	0.967484	0.04	0.2	0.15	0.17	0.16	0.02	0.13	1.03	1.152	1.108	1.127	1.118	1.017	1.094	High	High	High	High	High	High	High	High	High	High	High	High	High	High	High	834.9	645.1	1048.5	763.4	664.7
High	O00399	Dynactin subunit 6 OS=Homo sapiens GN=DCTN6 PE=1 SV=1	33	DCTN6	20.7	5	24	5	0.980841	0.956653	0.98863	0.994617	0.995269	0.98475	0.973466	-0.01	0.02	0.07	0.22	0.04	0.15	0.24	0.99	1.015	1.053	1.165	1.025	1.107	1.177	High	High	High	High	High	High	High	High	High	High	High	High	High	High	High	348.2	650.2	559.4	344.8	663.6
High	Q66GS9	Centrosomal protein of 135 kDa OS=Homo sapiens GN=CEP135 PE=1 SV=2	3	CEP135	133.4	3	6	3	0.860674	0.960647	0.650468	0.902713	0.957894	0.989221	0.963527	-0.09	0.03	-0.12	0.01	0.12	0.13	0.1	0.937	1.02	0.922	1.006	1.089	1.091	1.075	High	High	High	High	High	High	High	High	High	High	High	High	High	High	High	506.4		282.4	482.5
High	P56377	AP-1 complex subunit sigma-2 OS=Homo sapiens GN=AP1S2 PE=1 SV=1	27	AP1S2	18.6	4	22	4	0.850797	0.955044	0.770505	0.858592	0.955027	0.954967	0.924025	0.12	0.11	0.27	0.43	-0.02	0.17	0.31	1.09	1.078	1.202	1.35	0.989	1.123	1.238	High	High	High	High	High	High	High	High	High	High	High	High	High	High	High	287.5	221.9	244.7	313.4	265
High	P55210	Caspase-7 OS=Homo sapiens GN=CASP7 PE=1 SV=1	30	CASP7	34.3	8	31	8	0.536439	0.956653	0.670606	0.925678	0.867041	0.989221	0.983408	0.15	0.1	0.28	0.36	-0.05	0.08	0.21	1.111	1.073	1.214	1.285	0.966	1.059	1.156	High	High	High	High	High	High	High	High	High	High	High	High	High	High	High	620.7	320.2	595.9	630.3	392.9
High	P41091	Eukaryotic translation initiation factor 2 subunit 3 OS=Homo sapiens GN=EIF2S3 PE=1 SV=3	54	EIF2S3	51.1	20	312	20	0.0474311	0.47326	0.755072	0.968571	0.00183933	0.906622	0.803695	-0.25	0.12	0.26	0.14	0.37	-0.12	0.39	0.842	1.086	1.197	1.101	1.289	0.92	1.307	High	High	High	High	High	High	High	High	High	High	High	High	High	High	High	14844.7	17248.8	16668.8	12852	14111.3
High	Q96CS3	FAS-associated factor 2 OS=Homo sapiens GN=FAF2 PE=1 SV=2	58	FAF2	52.6	21	235	21	0.881348	0.955044	0.94216	0.988525	0.9833	0.994801	0.99834	-0.1	-0.05	-0.06	-0.02	0.05	0.04	0.08	0.932	0.965	0.958	0.985	1.035	1.028	1.056	High	High	High	High	High	High	High	High	High	High	High	High	High	High	High	7645.9	9500.2	9000.8	6747.6	8858.3
High	Q03426	Mevalonate kinase OS=Homo sapiens GN=MVK PE=1 SV=1	29	MVK	42.4	7	38	7	0.945491	0.994565	0.960169	0.965083	0.958127	0.970505	0.979038	0.08	0.07	0.14	0.3	-0.02	0.15	0.21	1.06	1.046	1.104	1.228	0.987	1.112	1.158	High	High	High	High	High	High	High	High	High	High	High	High	High	High	High	177.9	89.1	462.9	188.7	97.3
High	Q8N0Z6	Tetratricopeptide repeat protein 5 OS=Homo sapiens GN=TTC5 PE=1 SV=2	36	TTC5	48.9	13	61	13	0.972395	0.964674	0.993794	0.994195	0.940613	0.989221	0.999136	0.04	0.03	0.08	0.22	-0.01	0.14	0.18	1.026	1.019	1.059	1.166	0.992	1.101	1.136	High	High	High	High	High	High	High	High	High	High	High	High	High	High	High	958.1	708.7	981.1	1019.8	718.6
High	Q9BYI3	Hyccin OS=Homo sapiens GN=FAM126A PE=1 SV=2	7	FAM126A	57.6	3	15	3	0.240756	0.473231	0.0837766	0.328894	0.996297	0.937331	0.751969	-0.18	-0.12	-0.27	-0.25	0.06	0.02	-0.07	0.886	0.923	0.83	0.843	1.042	1.015	0.952	High	High	High	High	High	High	High	High	High	High	High	High	High	High	High	1113.8	1036.5	778.7	1149.6	917.9
High	Q9HBD1	Roquin-2 OS=Homo sapiens GN=RC3H2 PE=1 SV=2	9	RC3H2	131.6	6	12	5	0.404517	0.675621	0.599087	0.990091	0.0239464	0.651792	0.788435	0.27	-0.13	0.32	0.15	-0.4	-0.17	-0.12	1.206	0.914	1.25	1.111	0.758	0.889	0.921	High	High	High	High	High	High	High	High	High	High	High	High	High	High	High	126.1	58.3	227.3	226.1	59.1
High	P61966	AP-1 complex subunit sigma-1A OS=Homo sapiens GN=AP1S1 PE=1 SV=1	22	AP1S1	18.7	3	24	3	0.920901	0.968224	0.993645	0.979317	0.968592	0.940517	0.903239	-0.09	0.02	0.07	0.26	0.11	0.18	0.35	0.94	1.017	1.053	1.197	1.083	1.136	1.273	High	High	High	High	High	High	High	High	High	High	High	High	High	High	High	143.8	267.2	388.2	135.1	244.4
High	Q13427	Peptidyl-prolyl cis-trans isomerase G OS=Homo sapiens GN=PPIG PE=1 SV=2	27	PPIG	88.6	24	222	24	0.914093	0.85069	0.987317	0.965083	0.992059	0.932623	0.964435	-0.08	-0.09	0	-0.1	0	-0.1	-0.01	0.943	0.94	1.001	0.934	0.997	0.933	0.99	High	High	High	High	High	High	High	High	High	High	High	High	High	High	High	14876.6	17746.4	20324.6	13313.2	16770
High	Q9UL40	Zinc finger protein 346 OS=Homo sapiens GN=ZNF346 PE=1 SV=1	43	ZNF346	32.9	11	103	11	0.591686	0.966742	0.461235	0.74452	0.605983	0.970505	0.895467	0.13	0.01	0.36	0.42	-0.12	0.06	0.29	1.095	1.007	1.283	1.335	0.919	1.04	1.219	High	High	High	High	High	High	High	High	High	High	High	High	High	High	High	9049.3	8011.8	8544.5	10280.9	8773.1
High	Q9Y316	Protein MEMO1 OS=Homo sapiens GN=MEMO1 PE=1 SV=1	63	MEMO1	33.7	11	57	11	0.956211	0.8793	0.792191	0.914083	0.979672	0.989221	0.910617	0.05	0.14	0.26	0.39	0.09	0.13	0.34	1.037	1.101	1.198	1.312	1.062	1.095	1.265	High	High	High	High	High	High	High	High	High	High	High	High	High	High	High	896.9	897.4	1587.7	929.9	978.4
High	P23610	Factor VIII intron 22 protein OS=Homo sapiens GN=F8A1 PE=1 SV=2	20	F8A2; F8A1; F8A3	39.1	4	13	4	0.869945	0.947369	0.997015	0.942159	0.633408	0.865278	0.995009	0.14	0	0.08	0.33	-0.15	0.25	0.18	1.104	0.997	1.056	1.255	0.903	1.188	1.136	High	High	High	High	High	High	High	High	High	High	High	High	High	High	High	117.8	567.4	180.6	130	650.4
High	Q9Y241	HIG1 domain family member 1A, mitochondrial OS=Homo sapiens GN=HIGD1A PE=1 SV=1	24	HIGD1A	10.1	2	7	2	0.00130564	0.843086	0.00338757	0.0866382	0.0585628	0.99879	0.983408	-0.72	-0.09	-0.62	-0.54	0.63	0.09	0.18	0.607	0.941	0.65	0.69	1.55	1.061	1.136	High	High	High	High	High	High	High	High	High	High	High	High	High	High	High	78.5	70.7	65.2	39.8	76.5
High	O75147	Obscurin-like protein 1 OS=Homo sapiens GN=OBSL1 PE=1 SV=4	6	OBSL1	206.8	9	22	9	0.17524	0.823846	0.394549	0.512133	0.854382	0.848526	0.867503	-0.19	-0.04	-0.17	-0.21	0.15	-0.04	-0.02	0.875	0.971	0.888	0.863	1.11	0.972	0.986	High	High	High	High	High	High	High	High	High	High	High	High	High	High	High	1711.4	1194.6	592.8	1460.6	1110.7
High	O95870	Protein ABHD16A OS=Homo sapiens GN=ABHD16A PE=1 SV=3	8	ABHD16A	63.2	4	9	4	0.921008	0.318556	0.834871	0.704295	0.82186	0.882716	0.839138	0.13	0.38	0.29	0.56	0.25	0.26	0.43	1.091	1.298	1.226	1.471	1.19	1.2	1.349	High	High	High	High	High	High	High	High	High	High	High	High	High	High	High	271.5	45.9	49.3	265.6	55.8
High	Q14166	Tubulin--tyrosine ligase-like protein 12 OS=Homo sapiens GN=TTLL12 PE=1 SV=2	71	TTLL12	74.4	32	389	32	0.96644	0.963164	0.94216	0.923844	0.968592	0.972897	0.930567	0.03	0.03	0.14	0.24	0	0.1	0.21	1.018	1.018	1.099	1.181	1	1.074	1.16	High	High	High	High	High	High	High	High	High	High	High	High	High	High	High	6857.9	5468.9	6527.7	7398.5	5565.5
High	Q01804	OTU domain-containing protein 4 OS=Homo sapiens GN=OTUD4 PE=1 SV=4	14	OTUD4	124	12	25	12	0.477979	0.985189	0.706428	0.963782	0.706889	0.955118	0.737194	-0.16	0.04	0.27	0.31	0.2	0.04	0.46	0.897	1.03	1.204	1.239	1.148	1.029	1.38	High	High	High	High	High	High	High	High	High	High	High	High	High	High	High	458.8	1258.1	488.8	407.9	1149.1
High	Q9UH62	Armadillo repeat-containing X-linked protein 3 OS=Homo sapiens GN=ARMCX3 PE=1 SV=1	37	ARMCX3	42.5	10	52	10	0.591686	0.955044	0.437615	0.872759	0.870359	0.974598	0.904928	-0.13	0.01	-0.23	-0.16	0.14	0.07	-0.03	0.917	1.009	0.854	0.896	1.1	1.049	0.978	High	High	High	High	High	High	High	High	High	High	High	High	High	High	High	2396.9	2405.6	2745.7	2138.5	2205.1
High	Q14696	LDLR chaperone MESD OS=Homo sapiens GN=MESDC2 PE=1 SV=2	45	MESDC2; MESD	26.1	12	113	12	0.970636	0.932387	0.957079	0.968571	0.980307	0.989221	0.963498	0.04	0.11	0.14	0.27	0.08	0.13	0.23	1.026	1.082	1.101	1.205	1.055	1.095	1.175	High	High	High	High	High	High	High	High	High	High	High	High	High	High	High	2086.3	2019.8	2708.2	2140	2162.4
High	P43307	Translocon-associated protein subunit alpha OS=Homo sapiens GN=SSR1 PE=1 SV=3	29	SSR1	32.2	6	159	6	0.945164	0.908891	0.915745	0.935241	0.981001	0.962664	0.895467	-0.06	-0.07	0.16	0.22	-0.01	0.06	0.29	0.957	0.953	1.119	1.168	0.996	1.044	1.221	High	High	High	High	High	High	High	High	High	High	High	High	High	High	High	11922.6	10481.7	9849.1	11407	9859.3
High	Q9H3K2	Growth hormone-inducible transmembrane protein OS=Homo sapiens GN=GHITM PE=1 SV=2	18	GHITM	37.2	6	46	6	0.538531	0.835905	0.000667693	0.0194797	0.996297	0.661187	0.0263543	-0.13	-0.08	-0.72	-0.86	0.05	-0.14	-0.73	0.911	0.944	0.605	0.55	1.036	0.908	0.603	High	High	High	High	High	High	High	High	High	High	High	High	High	High	High	4817.4	4784	7124	4389.7	4243.5
High	Q969H6	Ribonuclease P/MRP protein subunit POP5 OS=Homo sapiens GN=POP5 PE=1 SV=1	31	POP5	18.8	3	8	3	0.980841	0.766769	0.963319	0.955583	0.680819	0.984264	0.923896	0.04	-0.09	0.03	0.07	-0.13	0.04	0.03	1.031	0.942	1.024	1.051	0.914	1.026	1.019	High	High	High	High	High	High	High	High	High	High	High	High	High	High	High	359.5	110.5	199.6	370.6	120.6
High	Q14746	Conserved oligomeric Golgi complex subunit 2 OS=Homo sapiens GN=COG2 PE=1 SV=1	39	COG2	83.2	17	69	17	0.970215	0.99842	0.984509	0.946796	0.978551	0.868214	0.935424	0.04	0.07	0.07	0.34	0.02	0.26	0.29	1.032	1.047	1.052	1.263	1.015	1.2	1.224	High	High	High	High	High	High	High	High	High	High	High	High	High	High	High	966.1	865.5	767.9	971.3	892.8
High	Q13188	Serine/threonine-protein kinase 3 OS=Homo sapiens GN=STK3 PE=1 SV=2	23	STK3	56.3	10	77	4	0.992181	0.994065	0.95502	0.946224	0.999725	0.797031	0.935424	0	0.05	0.15	0.08	0.05	-0.07	0.09	0.997	1.035	1.108	1.059	1.038	0.955	1.061	High	High	High	High	High	High	High	High	High	High	High	High	High	High	High	754.1	588.8	780.6	777.9	587.3
High	Q05D32	CTD small phosphatase-like protein 2 OS=Homo sapiens GN=CTDSPL2 PE=1 SV=2	45	CTDSPL2	53	18	102	18	0.956602	0.901551	0.90156	0.968571	0.942611	0.935577	0.948392	-0.05	-0.06	0.19	0.14	-0.01	-0.05	0.19	0.969	0.96	1.138	1.103	0.991	0.969	1.138	High	High	High	High	High	High	High	High	High	High	High	High	High	High	High	5267.9	5398.5	3333.3	5105.9	5149
High	O94992	Protein HEXIM1 OS=Homo sapiens GN=HEXIM1 PE=1 SV=1	31	HEXIM1	40.6	10	67	9	0.506208	0.857973	0.68204	0.982979	0.955027	0.514031	0.908744	-0.15	-0.04	-0.18	0.17	0.1	0.36	0.32	0.904	0.972	0.88	1.128	1.075	1.282	1.248	High	High	High	High	High	High	High	High	High	High	High	High	High	High	High	2867.6	3092.6	2052.2	2591.7	2989.5
High	Q5JTV8	Torsin-1A-interacting protein 1 OS=Homo sapiens GN=TOR1AIP1 PE=1 SV=2	50	TOR1AIP1	66.2	24	135	23	0.999908	0.0908651	0.999984	0.940818	0.0929502	0.948971	0.93373	0	0.3	0.03	0.2	0.3	0.18	0.21	0.998	1.229	1.02	1.153	1.232	1.13	1.155	High	High	High	High	High	High	High	High	High	High	High	High	High	High	High	5513.7	3874	4210.7	4833.9	3953.6
High	P23396	40S ribosomal protein S3 OS=Homo sapiens GN=RPS3 PE=1 SV=2	79	RPS3	26.7	21	713	21	0.945164	0.963164	0.94216	0.954606	0.902739	0.999883	0.947643	-0.06	0.01	-0.08	-0.11	0.07	-0.03	-0.05	0.957	1.006	0.945	0.925	1.052	0.979	0.967	High	High	High	High	High	High	High	High	High	High	High	High	High	High	High	50030.5	56518.2	50664.3	48214.1	48959.2
High	Q13685	Angio-associated migratory cell protein OS=Homo sapiens GN=AAMP PE=1 SV=2	36	AAMP	46.7	14	113	14	0.81041	0.954319	0.962856	0.942654	0.947996	0.940517	0.967484	0.1	0.1	0.14	0.33	0	0.2	0.24	1.071	1.072	1.101	1.261	1.001	1.146	1.178	High	High	High	High	High	High	High	High	High	High	High	High	High	High	High	2758.1	1385.7	1802.1	2760.3	1484
High	O43633	Charged multivesicular body protein 2a OS=Homo sapiens GN=CHMP2A PE=1 SV=1	34	CHMP2A	25.1	10	70	10	0.950742	0.974097	0.720504	0.988416	0.987473	0.674342	0.963362	-0.04	0.03	0.29	0.2	0.07	-0.09	0.24	0.975	1.023	1.224	1.149	1.05	0.939	1.179	High	High	High	High	High	High	High	High	High	High	High	High	High	High	High	2129.6	2004	2473.6	2075.6	1875.5
High	Q13620	Cullin-4B OS=Homo sapiens GN=CUL4B PE=1 SV=4	61	CUL4B	103.9	62	606	46	0.648245	0.999839	0.903902	0.946224	0.757025	0.972897	0.882357	-0.12	-0.02	0.19	0.19	0.11	0.01	0.32	0.918	0.989	1.138	1.142	1.077	1.004	1.244	High	High	High	High	High	High	High	High	High	High	High	High	High	High	High	29727.4	28816.5	25465.5	28703.7	26452.9
High	Q96T60	Bifunctional polynucleotide phosphatase/kinase OS=Homo sapiens GN=PNKP PE=1 SV=1	38	PNKP	57	12	65	12	0.869945	0.99842	0.787508	0.946224	0.910586	0.996518	0.864282	0.08	0.06	-0.09	0.03	-0.01	0.12	-0.05	1.056	1.046	0.939	1.021	0.99	1.088	0.967	High	High	High	High	High	High	High	High	High	High	High	High	High	High	High	1645.3	2006.6	1325.4	1719	2244.8
High	Q6ZWJ1	Syntaxin-binding protein 4 OS=Homo sapiens GN=STXBP4 PE=1 SV=2	19	STXBP4	61.6	7	19	7	0.983248	0.297136	0.755038	0.746155	0.401148	0.841179	0.7018	-0.02	-0.15	-0.08	-0.12	-0.13	-0.04	-0.11	0.989	0.903	0.946	0.919	0.913	0.971	0.929	High	High	High	High	High	High	High	High	High	High	High	High	High	High	High	1273.7	1277.4	524.2	1187.3	1263.3
High	Q9NVR0	Kelch-like protein 11 OS=Homo sapiens GN=KLHL11 PE=1 SV=1	5	KLHL11	80.1	2	3	2	0.232909	0.775905	0.945116	0.994195	0.713863	0.972897	0.597898	0.45	0.27	0.18	0.19	-0.18	0.02	-0.25	1.362	1.203	1.132	1.145	0.884	1.011	0.841	High	High	Not Found	High	High	Not Found	High	High	Not Found	High	High	Not Found	High	High	Not Found	95.8	11.6		93.2	22.1
High	Q9P0I2	ER membrane protein complex subunit 3 OS=Homo sapiens GN=EMC3 PE=1 SV=3	49	EMC3	29.9	11	113	11	0.869945	0.955044	0.942557	0.99153	0.873459	0.959077	0.960436	-0.1	0.03	0.12	0.06	0.13	-0.06	0.16	0.931	1.019	1.084	1.042	1.095	0.962	1.12	High	High	High	High	High	High	High	High	High	High	High	High	High	High	High	8046.3	7884.3	7690.7	7488	7223.1
High	Q9BTF0	THUMP domain-containing protein 2 OS=Homo sapiens GN=THUMPD2 PE=2 SV=2	7	THUMPD2	56.4	3	4	3	0.99388	0.693496	0.677221	0.9553	0.854382	0.518938	0.944429	0.01	0.32	0.37	0.04	0.31	-0.34	0.03	1.005	1.247	1.296	1.026	1.24	0.792	1.02	High	High	High	High	High	High	High	High	High	High	High	High	High	High	High		19.7	36		23.8
High	Q9UIF9	Bromodomain adjacent to zinc finger domain protein 2A OS=Homo sapiens GN=BAZ2A PE=1 SV=4	24	BAZ2A	211.1	33	154	33	0.961853	0.946308	0.94216	0.968571	0.943839	0.989221	0.963362	-0.06	0.02	-0.06	-0.07	0.08	-0.01	-0.02	0.962	1.015	0.958	0.949	1.056	0.992	0.987	High	High	High	High	High	High	High	High	High	High	High	High	High	High	High	10200.8	9574.6	10016.9	9789.1	9253.3
High	P35637	RNA-binding protein FUS OS=Homo sapiens GN=FUS PE=1 SV=1	33	FUS	53.4	24	753	20	0.999908	0.554874	0.980282	0.923844	0.684454	0.455754	0.910617	-0.02	-0.14	0.06	0.24	-0.12	0.18	0.26	0.983	0.907	1.045	1.181	0.922	1.13	1.201	High	High	High	High	High	High	High	High	High	High	High	High	High	High	High	49282.1	57112.8	54712.2	39357.3	59515.5
High	Q9BVV7	Mitochondrial import inner membrane translocase subunit Tim21 OS=Homo sapiens GN=TIMM21 PE=1 SV=1	15	TIMM21	28.2	4	20	4	0.672429	0.110618	0.990304	0.997839	0.600813	0.984264	0.957997	-0.1	-0.19	0.07	0.16	-0.08	0.09	0.26	0.93	0.877	1.048	1.114	0.943	1.063	1.197	High	High	High	High	High	High	High	High	High	High	High	High	High	High	High	2082.8	1314	1940.3	2017.9	1163.9
High	Q8N0U8	Vitamin K epoxide reductase complex subunit 1-like protein 1 OS=Homo sapiens GN=VKORC1L1 PE=1 SV=2	11	VKORC1L1	19.8	2	26	2	0.95365	0.99842	0.328414	0.798578	0.955027	0.999666	0.871063	-0.04	0.07	-0.17	-0.06	0.11	0.12	-0.02	0.973	1.049	0.887	0.962	1.078	1.085	0.988	High	High	High	High	High	High	High	High	High	High	High	High	High	High	High	681.2	483.6	723.7	662.8	481.6
High	P34913	Bifunctional epoxide hydrolase 2 OS=Homo sapiens GN=EPHX2 PE=1 SV=2	22	EPHX2	62.6	8	12	8	0.992181	0.97351	0.950486	0.872004	0.991555	0.878144	0.862725	0.02	0.1	0.16	0.43	0.08	0.27	0.41	1.013	1.071	1.12	1.348	1.057	1.204	1.33	High	High	High	High	High	High	High	High	High	High	High	High	High	High	High	77.7	16.4	96.5	78.7	15.1
High	Q9UHG3	Prenylcysteine oxidase 1 OS=Homo sapiens GN=PCYOX1 PE=1 SV=3	43	PCYOX1	56.6	17	133	17	0.980817	0.954039	0.833401	0.946224	0.982113	0.989221	0.922074	0.02	0.1	0.25	0.34	0.07	0.09	0.32	1.017	1.071	1.189	1.266	1.053	1.064	1.244	High	High	High	High	High	High	High	High	High	High	High	High	High	High	High	2334.7	1503.7	1505.4	2399.9	1529.4
High	Q9UHK0	Nuclear fragile X mental retardation-interacting protein 1 OS=Homo sapiens GN=NUFIP1 PE=1 SV=2	17	NUFIP1	56.3	6	7	6	0.819447	0.512837	0.930864	0.965083	0.968592	0.99879	0.975785	-0.13	-0.13	-0.01	0.09	0	0.1	0.22	0.912	0.911	0.991	1.062	0.999	1.071	1.164	High	High	High	High	High	High	High	High	High	High	High	High	High	High	High		85.6	801.9		72.9
High	Q9BQE5	Apolipoprotein L2 OS=Homo sapiens GN=APOL2 PE=1 SV=1	34	APOL2	37.1	11	53	11	0.816799	0.996071	0.493855	0.815568	0.873459	0.984887	0.461166	-0.11	0.07	0.32	0.47	0.18	0.15	0.57	0.929	1.049	1.249	1.382	1.129	1.106	1.488	High	High	High	High	High	High	High	High	High	High	High	High	High	High	High	365.4	378.7	558.2	337.2	351.7
High	Q6UWZ7	BRCA1-A complex subunit Abraxas OS=Homo sapiens GN=FAM175A PE=1 SV=2	14	FAM175A; ABRAXAS1	46.6	5	9	5	0.977714	0.623813	0.544513	0.600388	0.739771	0.875971	0.610242	-0.02	-0.09	-0.13	-0.15	-0.07	-0.02	-0.13	0.988	0.939	0.916	0.901	0.95	0.984	0.912	High	High	High	High	High	High	High	High	High	High	High	High	High	High	High		1037.6	515.5		1028
High	P49247	Ribose-5-phosphate isomerase OS=Homo sapiens GN=RPIA PE=1 SV=3	34	LOC101060545; RPIA	33.2	9	63	9	0.951972	0.970356	0.999689	0.979408	0.995835	0.960408	0.925217	-0.03	0.03	0.09	0.27	0.06	0.18	0.31	0.976	1.018	1.066	1.207	1.043	1.133	1.237	High	High	High	High	High	High	High	High	High	High	High	High	High	High	High	1156.2	945	969.5	1133.5	922.4
High	Q9NWS8	Required for meiotic nuclear division protein 1 homolog OS=Homo sapiens GN=RMND1 PE=1 SV=2	31	RMND1	51.6	12	43	12	0.999526	0.955547	0.990256	0.99153	0.943839	0.974871	0.998241	0	0	0.05	0.11	0	0.06	0.11	1.001	0.998	1.038	1.08	0.997	1.04	1.079	High	High	High	High	High	High	High	High	High	High	High	High	High	High	High	2324.4	3403	4322.7	2342.8	3296
High	P12235	ADP/ATP translocase 1 OS=Homo sapiens GN=SLC25A4 PE=1 SV=4	60	SLC25A4	33	22	529	5	0.907774	0.964674	0.620893	0.931975	0.874284	0.999974	0.92294	-0.07	0.06	-0.26	-0.16	0.13	0.09	-0.09	0.953	1.04	0.837	0.893	1.092	1.067	0.937	High	High	High	High	High	High	High	High	High	High	High	High	High	High	High	4407.7	4297	3251	4118.7	4096
High	Q9NVH0	Exonuclease 3'-5' domain-containing protein 2 OS=Homo sapiens GN=EXD2 PE=1 SV=2	25	EXD2	70.3	12	62	12	0.15258	0.795559	0.328414	0.783253	0.801305	0.972897	0.923896	-0.19	-0.04	-0.19	-0.14	0.15	0.06	0.05	0.876	0.973	0.874	0.909	1.11	1.04	1.038	High	High	High	High	High	High	High	High	High	High	High	High	High	High	High	1713.7	1655.8	1504.7	1460.6	1450.8
High	Q9NRS6	Sorting nexin-15 OS=Homo sapiens GN=SNX15 PE=1 SV=1	23	SNX15	38.3	4	9	3	0.945164	0.79165	0.997015	0.91271	0.968592	0.825776	0.930761	0.09	0.24	0.08	0.38	0.15	0.31	0.29	1.064	1.18	1.054	1.303	1.109	1.236	1.225	High	High	High	High	High	High	High	High	High	High	High	High	High	High	High	94.7		24.1	85.3
High	O00244	Copper transport protein ATOX1 OS=Homo sapiens GN=ATOX1 PE=1 SV=1	50	ATOX1	7.4	3	28	3	0.932149	0.945678	0.94216	0.775961	0.848177	0.674157	0.827094	0.07	0.01	0.16	0.49	-0.06	0.33	0.42	1.051	1.009	1.118	1.404	0.96	1.256	1.336	High	High	High	High	High	High	High	High	High	High	High	High	High	High	High	462.5	754.3	299.4	465.3	882.3
High	O75410	Transforming acidic coiled-coil-containing protein 1 OS=Homo sapiens GN=TACC1 PE=1 SV=2	13	TACC1	87.7	10	18	10	0.993866	0.861559	0.960771	0.988416	0.935145	0.999759	0.973466	0.01	0.18	0.14	0.23	0.18	0.09	0.22	1.003	1.134	1.105	1.173	1.13	1.061	1.169	High	High	High	High	High	High	High	High	High	High	High	High	High	High	High	97.2	166.3	24.8	80.2	172.6
High	P52815	39S ribosomal protein L12, mitochondrial OS=Homo sapiens GN=MRPL12 PE=1 SV=2	56	MRPL12	21.3	10	216	10	0.258296	0.663625	0.982474	0.925678	0.0400778	0.800551	0.717171	-0.2	0.09	0.06	0.23	0.29	0.17	0.44	0.869	1.065	1.044	1.175	1.226	1.125	1.352	High	High	High	High	High	High	High	High	High	High	High	High	High	High	High	11550.1	12377	12287.7	10031.7	12689.4
High	P52306	Rap1 GTPase-GDP dissociation stimulator 1 OS=Homo sapiens GN=RAP1GDS1 PE=1 SV=3	43	RAP1GDS1	66.3	19	163	19	0.99193	0.994565	0.938736	0.996	0.999725	0.89342	0.9907	0	0.05	0.18	0.19	0.06	0.01	0.19	0.997	1.037	1.133	1.138	1.04	1.005	1.142	High	High	High	High	High	High	High	High	High	High	High	High	High	High	High	1751.8	1913	1752.6	1745.9	1909.5
High	Q7L9B9	Endonuclease/exonuclease/phosphatase family domain-containing protein 1 OS=Homo sapiens GN=EEPD1 PE=1 SV=2	10	EEPD1	62.4	5	14	5	0.870895	0.667521	0.0129403	0.0325214	0.941619	0.558292	0.0370468	-0.07	-0.08	-0.35	-0.48	-0.01	-0.13	-0.41	0.952	0.945	0.784	0.718	0.993	0.916	0.754	High	High	High	High	High	High	High	High	High	High	High	High	High	High	High	1088.4	927.1	1073.9	1181.2	882.4
High	Q8NCB2	CaM kinase-like vesicle-associated protein OS=Homo sapiens GN=CAMKV PE=2 SV=2	7	CAMKV	54.3	2	5	2	0.636988	0.84667	1.76233e-09	1.59195e-05	0.948687	0.960408	0.00136863	-0.23	-0.08	-0.99	-0.98	0.15	0.01	-0.76	0.854	0.948	0.504	0.505	1.111	1.003	0.592	High	High	High	High	High	High	High	High	High	High	High	High	High	High	High	123.2	148.1	128	115.5	126.4
High	Q9P000	COMM domain-containing protein 9 OS=Homo sapiens GN=COMMD9 PE=1 SV=2	56	COMMD9	21.8	7	39	7	0.925282	0.992441	0.993343	0.99851	0.968592	0.999847	0.973466	0.07	0.08	0.08	0.2	0.01	0.12	0.13	1.05	1.055	1.059	1.151	1.005	1.087	1.096	High	High	High	High	High	High	High	High	High	High	High	High	High	High	High	614.6	235.6	830.7	645.2	223.7
High	Q9ULJ3	Zinc finger and BTB domain-containing protein 21 OS=Homo sapiens GN=ZBTB21 PE=1 SV=2	7	ZBTB21; ZNF295	118.8	5	12	5	0.683504	0.907268	0.934273	0.971431	0.456236	0.89342	0.88598	0.15	-0.01	0.18	0.12	-0.16	-0.05	-0.03	1.11	0.994	1.131	1.089	0.895	0.963	0.981	High	High	High	High	High	High	High	High	High	High	High	High	High	High	High	67.5	374.5	406.5	77.7	365.2
High	O95235	Kinesin-like protein KIF20A OS=Homo sapiens GN=KIF20A PE=1 SV=1	15	KIF20A	100.2	9	27	9	0.00295039	0.383388	0.00392161	0.0295184	0.694749	0.643137	0.33756	-0.31	-0.13	-0.41	-0.52	0.18	-0.11	-0.22	0.809	0.917	0.751	0.696	1.133	0.927	0.86	High	High	High	High	High	High	High	High	High	High	High	High	High	High	High	1760.6	433	1247.1	1424.6	307.5
High	O15131	Importin subunit alpha-6 OS=Homo sapiens GN=KPNA5 PE=1 SV=2	34	KPNA5	60.3	13	159	2	0.953431	0.985335	0.913188	0.937097	0.938579	0.989221	0.975162	-0.11	0.1	-0.07	0	0.2	0.06	0.1	0.929	1.07	0.954	0.997	1.152	1.045	1.073	High	High	High	High	High	High	High	High	High	High	High	High	High	High	High	43.5	52.5	43.2	45	48.8
High	O95166	Gamma-aminobutyric acid receptor-associated protein OS=Homo sapiens GN=GABARAP PE=1 SV=1	19	GABARAP	13.9	4	35	2	0.839016	0.955044	0.98863	0.988525	0.961257	0.989221	0.967484	-0.09	0.02	0.07	0.16	0.1	0.09	0.25	0.943	1.013	1.052	1.12	1.075	1.065	1.188	High	High	High	High	High	High	High	High	High	High	High	High	High	High	High	547.2	478.9	620.7	515.9	435.4
High	Q9NPB8	Glycerophosphocholine phosphodiesterase GPCPD1 OS=Homo sapiens GN=GPCPD1 PE=1 SV=2	9	GPCPD1	76	4	8	4	0.945164	0.852138	0.277748	0.851354	0.752948	0.0717061	0.539569	-0.14	0.25	-0.34	0.48	0.4	0.82	0.62	0.906	1.193	0.788	1.391	1.317	1.767	1.536	High	High	High	High	High	High	High	High	High	High	High	High	High	High	High	24.2	17.4	23	26.6	10.6
High	Q9UBF2	Coatomer subunit gamma-2 OS=Homo sapiens GN=COPG2 PE=1 SV=1	49	COPG2	97.6	33	272	30	0.945164	0.886152	0.999984	0.897721	0.987538	0.877781	0.925047	0.04	0.11	0.03	0.27	0.06	0.24	0.23	1.031	1.078	1.021	1.206	1.046	1.181	1.17	High	High	High	High	High	High	High	High	High	High	High	High	High	High	High	4297	3530.8	3562.8	4428.1	3652.7
High	O75489	NADH dehydrogenase [ubiquinone] iron-sulfur protein 3, mitochondrial OS=Homo sapiens GN=NDUFS3 PE=1 SV=1	63	NDUFS3	30.2	17	316	17	0.873345	0.709724	0.910665	0.911565	0.973331	0.975757	0.920042	-0.09	-0.12	-0.12	-0.19	-0.03	-0.07	-0.1	0.941	0.922	0.92	0.878	0.98	0.955	0.933	High	High	High	High	High	High	High	High	High	High	High	High	High	High	High	21701.8	27537.3	25538.4	21185.8	24823.3
High	P35232	Prohibitin OS=Homo sapiens GN=PHB PE=1 SV=1	78	PHB	29.8	24	698	24	0.399976	0.956653	0.669909	0.988416	0.444499	0.304388	0.975785	-0.15	0.01	-0.23	-0.03	0.16	0.21	0.13	0.9	1.009	0.851	0.982	1.12	1.155	1.091	High	High	High	High	High	High	High	High	High	High	High	High	High	High	High	80021.2	72629.6	72806.3	72041.3	68949.1
High	Q6P4R8	Nuclear factor related to kappa-B-binding protein OS=Homo sapiens GN=NFRKB PE=1 SV=2	17	NFRKB	138.9	17	44	17	0.839016	0.903936	0.958885	0.994195	0.464969	0.949687	0.947643	0.1	-0.01	0.15	0.18	-0.11	0.03	0.09	1.069	0.993	1.109	1.136	0.928	1.024	1.062	High	High	High	High	High	High	High	High	High	High	High	High	High	High	High	1176.6	2178.1	1162.4	1087.8	2329.2
High	P56270	Myc-associated zinc finger protein OS=Homo sapiens GN=MAZ PE=1 SV=1	44	MAZ	48.6	16	104	13	0.741533	0.857973	0.94216	0.968571	0.991555	0.977063	0.916882	-0.1	-0.07	0.14	0.15	0.03	0.01	0.25	0.93	0.953	1.101	1.107	1.024	1.006	1.19	High	High	High	High	High	High	High	High	High	High	High	High	High	High	High	4289.8	4129.9	5792.2	3991.1	3978.5
High	Q96T88	E3 ubiquitin-protein ligase UHRF1 OS=Homo sapiens GN=UHRF1 PE=1 SV=1	48	UHRF1	89.8	30	168	29	0.00594693	0.789861	0.903902	0.617333	0.228675	0.38904	0.929091	-0.34	-0.1	-0.13	-0.41	0.23	-0.28	-0.07	0.792	0.932	0.916	0.752	1.176	0.821	0.95	High	High	High	High	High	High	High	High	High	High	High	High	High	High	High	11938.2	11089.2	13949	9455.5	8380.7
High	Q15528	Mediator of RNA polymerase II transcription subunit 22 OS=Homo sapiens GN=MED22 PE=1 SV=2	16	MED22	22.2	2	11	2	0.96644	0.457077	0.936773	0.990091	0.379155	0.98475	0.99834	0.06	-0.19	0.18	0.22	-0.25	0.04	0.16	1.042	0.879	1.136	1.166	0.844	1.027	1.119	High	High	High	High	High	High	High	High	High	High	High	High	High	High	High	965.1	68.8	136.4	1005.5	62.1
High	P67936	Tropomyosin alpha-4 chain OS=Homo sapiens GN=TPM4 PE=1 SV=3	67	TPM4	28.5	25	280	13	0.945804	0.73117	0.933549	0.269307	0.444499	0.188387	0.176987	-0.05	0.16	0.15	0.64	0.21	0.49	0.69	0.967	1.117	1.111	1.563	1.155	1.407	1.617	High	High	High	High	High	High	High	High	High	High	High	High	High	High	High	3185.2	3665.8	3639.8	3078.6	3920.9
High	Q9Y5X1	Sorting nexin-9 OS=Homo sapiens GN=SNX9 PE=1 SV=1	49	SNX9	66.6	20	95	20	0.838944	0.955044	0.94216	0.90219	0.935145	0.966919	0.947643	0.09	0.08	0.14	0.3	-0.01	0.16	0.21	1.065	1.058	1.105	1.235	0.993	1.118	1.159	High	High	High	High	High	High	High	High	High	High	High	High	High	High	High	2084.1	3271.5	3174.1	2264.4	3350.7
High	Q6VN20	Ran-binding protein 10 OS=Homo sapiens GN=RANBP10 PE=1 SV=1	25	RANBP10	67.2	10	35	8	0.869995	0.127384	0.975331	0.286591	0.550918	0.00594313	0.290107	0.09	0.32	0.13	0.73	0.22	0.6	0.63	1.068	1.246	1.094	1.656	1.167	1.513	1.551	High	High	High	High	High	High	High	High	High	High	High	High	High	High	High	838	1359.8	697.1	866.5	1494.1
High	Q13409	Cytoplasmic dynein 1 intermediate chain 2 OS=Homo sapiens GN=DYNC1I2 PE=1 SV=3	44	DYNC1I2	71.4	26	204	26	0.945164	0.843086	0.906386	0.880601	0.968592	0.989221	0.910795	0.05	0.14	0.2	0.32	0.09	0.12	0.27	1.034	1.099	1.145	1.245	1.062	1.087	1.203	High	High	High	High	High	High	High	High	High	High	High	High	High	High	High	3047.8	3133	3091.2	3152.8	3154.2
High	O43402	ER membrane protein complex subunit 8 OS=Homo sapiens GN=EMC8 PE=1 SV=1	56	EMC8	23.8	11	105	11	0.923564	0.882243	0.914085	0.948791	0.968592	0.999137	0.910617	-0.08	-0.08	0.17	0.18	0	0.01	0.27	0.945	0.944	1.125	1.136	0.999	1.01	1.203	High	High	High	High	High	High	High	High	High	High	High	High	High	High	High	10204.4	6751.6	7449.5	9643.3	6542
High	Q96AB3	Isochorismatase domain-containing protein 2 OS=Homo sapiens GN=ISOC2 PE=1 SV=1	69	ISOC2	22.3	9	80	10	0.97291	0.994565	0.841451	0.975343	0.991555	0.95022	0.983408	-0.02	0.05	-0.05	0.14	0.07	0.19	0.17	0.985	1.036	0.969	1.105	1.051	1.141	1.122	High	High	High	High	High	High	High	High	High	High	High	High	High	High	High	1361.1	780.6	784.2	1381.7	769.2
High	Q9C0C7	Activating molecule in BECN1-regulated autophagy protein 1 OS=Homo sapiens GN=AMBRA1 PE=1 SV=2	5	AMBRA1	142.4	3	6	3	0.969538	0.118092	0.94216	0.72938	0.398927	0.777989	0.862268	-0.06	-0.3	0.01	-0.14	-0.23	-0.15	-0.08	0.958	0.814	1.006	0.908	0.85	0.903	0.948	High	High	High	High	High	High	High	High	High	High	High	High	High	High	High	151.6	123.9	188.6	127.2	137.8
High	Q92896	Golgi apparatus protein 1 OS=Homo sapiens GN=GLG1 PE=1 SV=2	28	GLG1	134.5	30	129	30	0.999908	0.941605	0.857623	0.939972	0.89468	0.972897	0.902304	-0.01	-0.06	-0.16	-0.15	-0.04	0.01	-0.13	0.991	0.963	0.895	0.903	0.971	1.008	0.911	High	High	High	High	High	High	High	High	High	High	High	High	High	High	High	7299.7	5975.7	6167.3	7080.3	5921.5
High	P78356	Phosphatidylinositol 5-phosphate 4-kinase type-2 beta OS=Homo sapiens GN=PIP4K2B PE=1 SV=1	14	PIP4K2B	47.3	5	13	2	0.970215	0.244367	0.650468	0.852811	0.635361	0.989221	0.89125	0.06	0.36	0.33	0.43	0.3	0.1	0.38	1.04	1.282	1.259	1.351	1.233	1.073	1.299	High	High	High	High	High	High	High	High	High	High	High	High	High	High	High	98.6	57.9	120.2	102.6	69.1
High	Q8NFH5	Nucleoporin NUP53 OS=Homo sapiens GN=NUP35 PE=1 SV=1	52	NUP35	34.8	11	136	11	0.980841	0.956653	0.996639	0.985708	0.940613	0.972897	0.956686	0	-0.05	0.02	-0.04	-0.04	-0.05	-0.03	0.998	0.969	1.012	0.975	0.971	0.964	0.977	High	High	High	High	High	High	High	High	High	High	High	High	High	High	High	9513.5	13473.1	12075	9495.6	13514.6
High	Q5SY16	Polynucleotide 5'-hydroxyl-kinase NOL9 OS=Homo sapiens GN=NOL9 PE=1 SV=1	28	NOL9	79.3	15	134	15	0.992181	0.994565	0.926747	0.937034	0.973331	0.968655	0.895467	-0.01	-0.02	-0.1	-0.16	-0.02	-0.06	-0.15	0.995	0.984	0.934	0.897	0.989	0.96	0.901	High	High	High	High	High	High	High	High	High	High	High	High	High	High	High	14938.9	11402.5	11051.9	14914.3	11343.5
High	Q9H9E3	Conserved oligomeric Golgi complex subunit 4 OS=Homo sapiens GN=COG4 PE=1 SV=3	35	COG4	89	20	73	20	0.941164	0.805326	0.987336	0.968429	0.95906	0.932365	0.963958	0.06	0.16	0.11	0.31	0.1	0.2	0.25	1.042	1.116	1.082	1.243	1.071	1.149	1.193	High	High	High	High	High	High	High	High	High	High	High	High	High	High	High	1205.5	1303.8	812.7	1256.3	1360.2
High	Q86YT6	E3 ubiquitin-protein ligase MIB1 OS=Homo sapiens GN=MIB1 PE=1 SV=1	5	MIB1	110.1	4	6	4	0.75985	0.709724	0.960771	0.911565	0.995471	0.915478	0.979204	-0.12	-0.07	0.04	0.01	0.05	-0.02	0.14	0.917	0.952	1.027	1.01	1.038	0.983	1.101	High	High	Not Found	High	High	Not Found	High	High	Not Found	High	High	Not Found	High	High	Not Found	551	236.1		499.1	219.3
High	P31040	Succinate dehydrogenase [ubiquinone] flavoprotein subunit, mitochondrial OS=Homo sapiens GN=SDHA PE=1 SV=2	48	SDHA	72.6	25	252	25	0.941164	0.000126166	0.853678	0.772617	0.0038014	0.932792	0.860007	0.05	0.47	0.22	0.4	0.42	0.18	0.35	1.033	1.383	1.162	1.317	1.338	1.133	1.274	High	High	High	High	High	High	High	High	High	High	High	High	High	High	High	8746.3	4792.7	4210.4	5473.4	7421.3
High	P33316	Deoxyuridine 5'-triphosphate nucleotidohydrolase, mitochondrial OS=Homo sapiens GN=DUT PE=1 SV=4	56	DUT	26.5	12	155	12	0.993866	0.97351	0.94216	0.92331	0.991555	0.994532	0.921874	0.01	0.06	0.14	0.25	0.06	0.11	0.25	1.004	1.046	1.104	1.191	1.042	1.079	1.187	High	High	High	High	High	High	High	High	High	High	High	High	High	High	High	3834.2	2866.2	3199.6	3873.9	2851.3
High	P49711	Transcriptional repressor CTCF OS=Homo sapiens GN=CTCF PE=1 SV=1	37	CTCF	82.7	24	215	24	0.96644	0.940503	0.903902	0.996	0.996681	0.825067	0.973728	0.01	0.03	0.18	0.02	0.02	-0.16	0.01	1.008	1.02	1.135	1.015	1.012	0.894	1.007	High	High	High	High	High	High	High	High	High	High	High	High	High	High	High	13063.7	12867.8	14016.4	13316.8	12573.1
High	O75665	Oral-facial-digital syndrome 1 protein OS=Homo sapiens GN=OFD1 PE=1 SV=1	12	OFD1	116.6	13	35	13	0.658823	0.956653	0.94216	0.884867	0.908422	0.877781	0.972721	-0.13	0.02	0.03	0.01	0.14	-0.02	0.13	0.916	1.012	1.02	1.004	1.105	0.984	1.096	High	High	High	High	High	High	High	High	High	High	High	High	High	High	High	1333.3	478.4	744.1	1221.5	401.2
High	Q9UQ90	Paraplegin OS=Homo sapiens GN=SPG7 PE=1 SV=2	16	SPG7	88.2	8	17	8	0.980841	0.837715	0.903902	0.925678	0.816017	0.970262	0.916882	0.03	-0.04	0.21	0.36	-0.07	0.16	0.33	1.024	0.976	1.154	1.286	0.952	1.114	1.256	High	High	High	High	High	High	High	High	High	High	High	High	High	High	High	718.3	367.4	268.8	648.7	376.3
High	Q9NY27	Serine/threonine-protein phosphatase 4 regulatory subunit 2 OS=Homo sapiens GN=PPP4R2 PE=1 SV=3	41	PPP4R2	46.9	15	99	15	0.918413	0.942986	0.874175	0.441655	0.988314	0.112058	0.344002	0.07	0.11	0.23	0.69	0.04	0.46	0.62	1.05	1.078	1.172	1.608	1.026	1.372	1.532	High	High	High	High	High	High	High	High	High	High	High	High	High	High	High	1032.7	852	1385.3	1084.2	915.3
High	Q12894	Interferon-related developmental regulator 2 OS=Homo sapiens GN=IFRD2 PE=1 SV=3	16	IFRD2	54.8	5	64	5	0.945164	0.872264	0.979766	0.985708	0.712625	0.989221	0.926056	-0.05	0.15	0.12	0.26	0.19	0.14	0.3	0.968	1.108	1.084	1.195	1.145	1.103	1.235	High	High	High	High	High	High	High	High	High	High	High	High	High	High	High	484.8	441.4	665.1	469.1	454.7
High	Q86WB0	Nuclear-interacting partner of ALK OS=Homo sapiens GN=ZC3HC1 PE=1 SV=1	27	ZC3HC1	55.2	10	50	10	0.52802	0.878485	0.935456	0.995448	0.936948	0.936146	0.924658	0.16	0.14	0.01	0.22	-0.01	0.21	0.07	1.114	1.104	1.007	1.169	0.991	1.16	1.049	High	High	High	High	High	High	High	High	High	High	High	High	High	High	High	229	970.8	843.9	260.7	1003.5
High	Q5UIP0	Telomere-associated protein RIF1 OS=Homo sapiens GN=RIF1 PE=1 SV=2	44	RIF1	274.3	93	833	93	0.965146	0.994565	0.954512	0.989208	0.967611	0.915478	0.983408	-0.05	-0.01	0.11	-0.01	0.04	-0.12	0.04	0.964	0.993	1.076	0.99	1.03	0.92	1.027	High	High	High	High	High	High	High	High	High	High	High	High	High	High	High	98304.7	87076	97039.6	96296.2	83939.9
High	Q8IWV7	E3 ubiquitin-protein ligase UBR1 OS=Homo sapiens GN=UBR1 PE=1 SV=1	8	UBR1	200.1	10	29	10	0.992181	0.949559	0.990989	0.992625	0.953911	0.994818	0.984112	0.02	0.01	0.08	0.18	-0.01	0.1	0.15	1.016	1.009	1.054	1.129	0.992	1.072	1.111	High	High	High	High	High	High	High	High	High	High	High	High	High	High	High	417.2	268.2	315.7	397.2	272.5
High	Q9BTA9	WW domain-containing adapter protein with coiled-coil OS=Homo sapiens GN=WAC PE=1 SV=3	25	WAC	70.7	11	45	11	0.999908	0.942986	0.811212	0.938815	0.953911	0.999883	0.910617	0	0.11	-0.07	0.03	0.11	0.1	0.03	1.002	1.078	0.952	1.023	1.076	1.074	1.021	High	High	High	High	High	High	High	High	High	High	High	High	High	High	High	906.1	1837.4	1244.3	930.1	1841.3
High	Q13823	Nucleolar GTP-binding protein 2 OS=Homo sapiens GN=GNL2 PE=1 SV=1	41	GNL2	83.6	32	235	32	0.886269	0.982467	0.94216	0.968571	0.891645	0.98475	0.91349	0.04	-0.03	-0.07	-0.08	-0.07	-0.01	-0.12	1.027	0.977	0.95	0.947	0.952	0.996	0.922	High	High	High	High	High	High	High	High	High	High	High	High	High	High	High	27586.9	26918	24984.4	28114.4	27632.6
High	Q9UPW5	Cytosolic carboxypeptidase 1 OS=Homo sapiens GN=AGTPBP1 PE=1 SV=3	14	AGTPBP1	138.4	11	48	11	0.641834	0.985335	0.975331	0.917953	0.865231	0.864779	0.973466	-0.11	0.04	0.06	0.02	0.15	-0.03	0.14	0.923	1.025	1.04	1.015	1.11	0.976	1.099	High	High	High	High	High	High	High	High	High	High	High	High	High	High	High	1007	1651.1	771.2	1013.4	1459.6
High	P53007	Tricarboxylate transport protein, mitochondrial OS=Homo sapiens GN=SLC25A1 PE=1 SV=2	49	SLC25A1	34	11	119	11	0.934785	0.903518	0.745658	0.902902	0.999725	0.994532	0.916882	-0.09	-0.07	-0.21	-0.2	0.01	0.01	-0.11	0.942	0.952	0.867	0.873	1.01	1.006	0.926	High	High	High	High	High	High	High	High	High	High	High	High	High	High	High	12217.5	13791.1	13544.7	11511	12333
High	Q5QJ74	Tubulin-specific chaperone cofactor E-like protein OS=Homo sapiens GN=TBCEL PE=1 SV=2	26	TBCEL	48.2	6	24	6	0.881348	0.847254	0.997529	0.999955	0.996297	0.993612	0.955595	0.11	0.16	0.09	0.19	0.05	0.1	0.08	1.08	1.12	1.064	1.143	1.037	1.074	1.058	High	High	High	High	High	High	High	High	High	High	High	High	High	High	High	280.8	252.5	274.5	303.4	270.7
High	Q9UPY3	Endoribonuclease Dicer OS=Homo sapiens GN=DICER1 PE=1 SV=3	24	DICER1	218.5	34	161	33	0.870493	0.87103	0.94216	0.99153	0.424845	0.89342	0.959649	-0.09	0.13	0.15	0.13	0.22	-0.02	0.22	0.942	1.095	1.111	1.096	1.163	0.986	1.164	High	High	High	High	High	High	High	High	High	High	High	High	High	High	High	4136.4	2918.6	2266	3828.7	2764.5
High	Q96CT7	Coiled-coil domain-containing protein 124 OS=Homo sapiens GN=CCDC124 PE=1 SV=1	67	CCDC124	25.8	22	276	22	0.89861	0.878755	0.94216	0.988416	0.706889	0.801995	0.950455	-0.09	0.05	-0.08	0.09	0.14	0.17	0.18	0.939	1.033	0.947	1.065	1.1	1.125	1.135	High	High	High	High	High	High	High	High	High	High	High	High	High	High	High	10791.8	12341.8	10215	9765.3	11678.2
High	Q969Q6	Serine/threonine-protein phosphatase 2A regulatory subunit B'' subunit gamma OS=Homo sapiens GN=PPP2R3C PE=1 SV=1	8	PPP2R3C	53.3	2	6	2	0.323083	0.889998	0.979766	0.988416	0.734638	0.955118	0.73902	-0.38	-0.06	0.12	0.12	0.32	0	0.5	0.77	0.962	1.087	1.086	1.251	0.999	1.411	High	High	High	High	High	High	High	High	High	High	High	High	High	High	High	53.2	21.3	74.9	39.9	18.5
High	Q13596	Sorting nexin-1 OS=Homo sapiens GN=SNX1 PE=1 SV=3	41	SNX1	59	18	183	16	0.994978	0.885611	0.934273	0.81876	0.879926	0.821662	0.784624	0	0.13	0.18	0.45	0.13	0.27	0.45	1	1.095	1.129	1.363	1.095	1.207	1.363	High	High	High	High	High	High	High	High	High	High	High	High	High	High	High	2348.4	2060.9	2805.5	2270.5	2066.8
High	O95639	Cleavage and polyadenylation specificity factor subunit 4 OS=Homo sapiens GN=CPSF4 PE=1 SV=1	43	CPSF4	30.2	8	32	8	0.933923	0.223665	0.982699	0.955783	0.437022	0.832617	0.945051	-0.05	-0.15	0.04	0	-0.11	-0.04	0.04	0.967	0.899	1.028	0.997	0.929	0.97	1.031	High	High	High	High	High	High	High	High	High	High	High	High	High	High	High	2054.2	1455	2686.3	1987.2	1368.4
High	Q13573	SNW domain-containing protein 1 OS=Homo sapiens GN=SNW1 PE=1 SV=1	58	SNW1	61.5	30	359	30	0.880258	0.699733	0.903902	0.968571	0.968592	0.932069	0.973466	-0.09	-0.12	-0.13	-0.08	-0.03	0.05	0.01	0.942	0.921	0.915	0.947	0.978	1.035	1.006	High	High	High	High	High	High	High	High	High	High	High	High	High	High	High	32375	30414	35643.1	29406	28694.3
High	P11274	Breakpoint cluster region protein OS=Homo sapiens GN=BCR PE=1 SV=2	13	BCR	142.7	12	37	11	0.239764	0.88598	0.636491	0.872759	0.865231	0.989221	0.973789	0.19	0.15	0.29	0.42	-0.05	0.13	0.23	1.143	1.106	1.222	1.34	0.968	1.097	1.172	High	High	High	High	High	High	High	High	High	High	High	High	High	High	High	695.3	570.8	469.3	697.8	751.9
High	Q9Y5Y5	Peroxisomal membrane protein PEX16 OS=Homo sapiens GN=PEX16 PE=1 SV=2	12	PEX16	38.6	2	9	3	0.825727	0.857973	0.83242	0.835061	0.973331	0.963066	0.944429	0.2	0.21	0.3	0.47	0.01	0.18	0.28	1.146	1.154	1.227	1.39	1.007	1.133	1.213	High	High	High	High	High	High	High	High	High	High	High	High	High	High	High	10.3		169	13.3
High	P08962	CD63 antigen OS=Homo sapiens GN=CD63 PE=1 SV=2	8	CD63	25.6	2	30	2	0.973883	0.827867	0.395544	0.852811	0.721926	0.990564	0.736744	-0.03	0.16	0.34	0.44	0.19	0.09	0.46	0.982	1.12	1.269	1.354	1.141	1.067	1.379	High	High	High	High	High	High	High	High	High	High	High	High	High	High	High	1031	470.1	400.9	982.2	495.1
High	Q9P013	Spliceosome-associated protein CWC15 homolog OS=Homo sapiens GN=CWC15 PE=1 SV=2	63	CWC15	26.6	13	151	13	0.178049	0.38817	0.738731	0.971431	0.957894	0.868214	0.960039	-0.23	-0.16	-0.21	-0.06	0.06	0.14	0.16	0.853	0.892	0.866	0.956	1.045	1.105	1.12	High	High	High	High	High	High	High	High	High	High	High	High	High	High	High	14279.9	13310.5	9749.8	11932.9	11831.9
High	P49815	Tuberin OS=Homo sapiens GN=TSC2 PE=1 SV=2	10	TSC2	200.5	12	59	11	2.1238e-07	0.785207	0.83242	0.948791	5.39255e-06	0.989221	0.495703	0.5	-0.05	0.24	0.32	-0.55	0.09	-0.18	1.413	0.967	1.178	1.251	0.684	1.062	0.885	High	High	High	High	High	High	High	High	High	High	High	High	High	High	High	449.1	808	303	747.6	1141.9
High	O95674	Phosphatidate cytidylyltransferase 2 OS=Homo sapiens GN=CDS2 PE=1 SV=1	15	CDS2	51.4	5	34	5	0.858444	0.269272	0.96984	0.733745	0.862774	0.374808	0.86325	0.11	0.28	0.13	0.52	0.17	0.39	0.41	1.081	1.215	1.092	1.433	1.124	1.313	1.325	High	High	High	High	High	High	High	High	High	High	High	High	High	High	High	364.4	306.8	482.3	302.7	395.3
High	Q92945	Far upstream element-binding protein 2 OS=Homo sapiens GN=KHSRP PE=1 SV=4	63	KHSRP	73.1	46	1015	39	0.944455	0.127101	0.94216	0.988416	0.0627254	0.522932	0.964435	-0.07	0.19	-0.08	0.09	0.26	0.16	0.16	0.955	1.141	0.949	1.064	1.195	1.121	1.114	High	High	High	High	High	High	High	High	High	High	High	High	High	High	High	48538.6	55639.8	54252.3	45765.4	60280.5
High	Q16222	UDP-N-acetylhexosamine pyrophosphorylase OS=Homo sapiens GN=UAP1 PE=1 SV=3	52	UAP1	58.7	21	109	20	0.993866	0.955044	0.990256	0.989208	0.94645	0.989221	0.983408	0.01	0.02	0.1	0.19	0	0.1	0.18	1.008	1.011	1.068	1.141	1.003	1.068	1.132	High	High	High	High	High	High	High	High	High	High	High	High	High	High	High	2346	2155.5	2133.8	2364.9	2459.8
High	P60900	Proteasome subunit alpha type-6 OS=Homo sapiens GN=PSMA6 PE=1 SV=1	59	PSMA6	27.4	14	308	14	0.965146	0.857973	0.960985	0.894009	0.834199	0.901158	0.871564	-0.05	0.09	0.09	0.28	0.14	0.19	0.33	0.968	1.067	1.066	1.214	1.102	1.139	1.254	High	High	High	High	High	High	High	High	High	High	High	High	High	High	High	5596.3	4931	6156.6	5419	4706.9
High	Q5T1V6	Probable ATP-dependent RNA helicase DDX59 OS=Homo sapiens GN=DDX59 PE=1 SV=1	15	DDX59	68.8	7	49	7	0.980841	0.994565	0.900649	0.914083	0.991555	0.989221	0.895467	0.03	0.07	-0.04	0.02	0.04	0.06	-0.01	1.02	1.049	0.972	1.011	1.029	1.04	0.991	High	High	High	High	High	High	High	High	High	High	High	High	High	High	High	140.2	305.1	1113.3	124.4	311.2
High	Q8WUX2	Putative glutathione-specific gamma-glutamylcyclotransferase 2 OS=Homo sapiens GN=CHAC2 PE=2 SV=1	51	CHAC2	20.9	7	37	7	0.867563	0.999839	0.942528	0.97341	0.846492	0.998881	0.998241	0.08	0.05	0.16	0.28	-0.03	0.12	0.19	1.06	1.038	1.118	1.211	0.979	1.083	1.142	High	High	High	High	High	High	High	High	High	High	High	High	High	High	High	1338.5	1477.7	754.1	1364	1630.9
High	P11717	Cation-independent mannose-6-phosphate receptor OS=Homo sapiens GN=IGF2R PE=1 SV=3	20	IGF2R	274.2	42	144	42	0.869945	0.97351	0.989744	0.99153	0.979672	0.989221	0.971816	-0.08	-0.01	0.01	0.06	0.07	0.05	0.14	0.945	0.994	1.005	1.042	1.052	1.037	1.103	High	High	High	High	High	High	High	High	High	High	High	High	High	High	High	3894.7	4540.2	4553.3	3522.9	4336.6
High	Q9NUQ3	Gamma-taxilin OS=Homo sapiens GN=TXLNG PE=1 SV=2	55	TXLNG	60.5	30	202	28	0.967487	0.96109	0.924326	0.894009	0.991555	0.972897	0.916882	0.03	0.06	0.16	0.28	0.03	0.13	0.26	1.019	1.041	1.114	1.216	1.022	1.091	1.194	High	High	High	High	High	High	High	High	High	High	High	High	High	High	High	3884.9	5812.6	3687.3	3978.1	5661.4
High	O00193	Small acidic protein OS=Homo sapiens GN=SMAP PE=1 SV=1	30	C11orf58	20.3	5	72	5	0.945039	0.968386	0.951073	0.903374	0.891736	0.850964	0.785126	-0.05	0.08	0.16	0.4	0.13	0.25	0.45	0.968	1.06	1.114	1.324	1.095	1.188	1.368	High	High	High	High	High	High	High	High	High	High	High	High	High	High	High	1162.5	1204.1	1137	1124.8	1278.6
High	Q9Y6A1	Protein O-mannosyl-transferase 1 OS=Homo sapiens GN=POMT1 PE=1 SV=3	5	POMT1	84.8	4	8	4	0.720221	0.919621	0.0599104	0.010463	0.950927	0.358104	0.0975603	-0.15	-0.02	-0.33	-0.59	0.14	-0.26	-0.44	0.899	0.989	0.795	0.663	1.1	0.834	0.738	High	High	High	High	High	High	High	High	High	High	High	High	High	High	High	579.3	251.6	21.3	500	226.1
High	P67809	Nuclease-sensitive element-binding protein 1 OS=Homo sapiens GN=YBX1 PE=1 SV=3	68	YBX1	35.9	24	481	18	0.980841	0.999839	0.322773	0.738464	0.985668	0.968655	0.736744	-0.01	-0.02	0.4	0.42	-0.01	0.01	0.43	0.996	0.989	1.324	1.337	0.992	1.01	1.343	High	High	High	High	High	High	High	High	High	High	High	High	High	High	High	15304.9	15382.1	16628.9	15244.9	18854.6
High	Q2VPK5	Cytoplasmic tRNA 2-thiolation protein 2 OS=Homo sapiens GN=CTU2 PE=1 SV=1	21	CTU2	56.1	8	30	8	0.864884	0.99842	0.960771	0.988006	0.89468	0.992493	0.979042	0.11	0.07	0.14	0.25	-0.04	0.11	0.14	1.076	1.047	1.099	1.19	0.973	1.083	1.105	High	High	High	High	High	High	High	High	High	High	High	High	High	High	High	418.5	224.2	402	450.5	253.5
High	Q8N9R8	Protein SCAI OS=Homo sapiens GN=SCAI PE=1 SV=2	10	SCAI	70.4	5	11	5	0.992315	0.99842	0.914085	0.991033	0.985049	0.886467	0.999832	-0.01	0.07	0.2	0.18	0.07	-0.02	0.18	0.995	1.047	1.145	1.129	1.053	0.987	1.135	High	High	High	High	High	High	High	High	High	High	High	High	High	High	High	411	755	267.7	459	751.1
High	P42167	Lamina-associated polypeptide 2, isoforms beta/gamma OS=Homo sapiens GN=TMPO PE=1 SV=2	71	TMPO	50.6	32	615	19	0.959323	0.843086	0.978657	0.994784	0.957894	0.989221	0.983408	0.01	0.06	0.07	0.05	0.05	-0.02	0.04	1.006	1.041	1.047	1.036	1.034	0.989	1.029	High	High	High	High	High	High	High	High	High	High	High	High	High	High	High	27621.7	25978	29076.7	25850.7	27096.4
High	P04406	Glyceraldehyde-3-phosphate dehydrogenase OS=Homo sapiens GN=GAPDH PE=1 SV=3	89	GAPDH	36	43	2775	43	0.948002	0.834413	0.880768	0.783253	0.968592	0.432498	0.824686	0.01	0.06	0.2	0.38	0.05	0.18	0.37	1.01	1.042	1.15	1.303	1.032	1.133	1.291	High	High	High	High	High	High	High	High	High	High	High	High	High	High	High	18237.9	18329.3	18561.7	18662.5	18503.7
High	P61981	14-3-3 protein gamma OS=Homo sapiens GN=YWHAG PE=1 SV=2	90	YWHAG	28.3	27	752	21	0.945164	0.785486	0.914085	0.862	0.714424	0.932587	0.80432	-0.06	0.1	0.17	0.32	0.17	0.15	0.39	0.957	1.074	1.124	1.25	1.122	1.113	1.306	High	High	High	High	High	High	High	High	High	High	High	High	High	High	High	6402.4	6789.5	6030.5	6126.9	6502.6
High	Q9Y3E7	Charged multivesicular body protein 3 OS=Homo sapiens GN=CHMP3 PE=1 SV=3	23	CHMP3; RNF103-CHMP3	25.1	6	32	6	0.994414	0.627913	0.950701	0.990091	0.595745	0.940517	0.983408	0.01	-0.09	0.16	0.17	-0.1	0.02	0.16	1.007	0.942	1.114	1.126	0.935	1.011	1.118	High	High	High	High	High	High	High	High	High	High	High	High	High	High	High	634.7	1297.1	1120.2	675.7	1288.2
High	Q9BV79	Trans-2-enoyl-CoA reductase, mitochondrial OS=Homo sapiens GN=MECR PE=1 SV=2	32	MECR	40.4	9	53	9	0.524215	0.765181	0.869582	0.814533	0.979672	0.868214	0.912858	0.15	0.17	0.23	0.48	0.02	0.26	0.34	1.107	1.125	1.172	1.399	1.017	1.194	1.264	High	High	High	High	High	High	High	High	High	High	High	High	High	High	High	458.8	976.2	1018.7	507.7	1056.5
High	Q9BRD0	BUD13 homolog OS=Homo sapiens GN=BUD13 PE=1 SV=1	22	BUD13	70.5	12	51	12	0.980841	0.955044	0.933743	0.979408	0.870359	0.99462	0.937762	0.01	-0.03	-0.09	-0.05	-0.04	0.05	-0.06	1.009	0.979	0.937	0.967	0.97	1.032	0.958	High	High	High	High	High	High	High	High	High	High	High	High	High	High	High	5232.4	6492.5	4058.4	5280.8	6792.5
High	P63279	SUMO-conjugating enzyme UBC9 OS=Homo sapiens GN=UBE2I PE=1 SV=1	76	UBE2I	18	10	209	10	0.494667	0.912053	0.95309	0.988416	0.879801	0.989221	0.970329	-0.17	-0.07	-0.05	-0.03	0.1	0.02	0.15	0.887	0.953	0.966	0.981	1.074	1.016	1.106	High	High	High	High	High	High	High	High	High	High	High	High	High	High	High	9257.6	10190.2	12523.8	8765.9	9043.5
High	Q9BRS2	Serine/threonine-protein kinase RIO1 OS=Homo sapiens GN=RIOK1 PE=1 SV=2	34	RIOK1	65.5	16	80	16	0.0581936	0.726898	0.613705	0.852811	0.732562	0.974969	0.964435	0.23	0.17	0.32	0.48	-0.06	0.15	0.25	1.173	1.128	1.249	1.39	0.962	1.113	1.186	High	High	High	High	High	High	High	High	High	High	High	High	High	High	High	1216.3	1895.6	1573.3	1426.4	2219.9
High	Q8NCG7	Sn1-specific diacylglycerol lipase beta OS=Homo sapiens GN=DAGLB PE=1 SV=2	16	DAGLB	73.7	6	16	6	0.992181	0.955044	0.959287	0.968571	0.99011	0.989221	0.94989	0.02	0.13	0.16	0.28	0.12	0.12	0.27	1.011	1.096	1.118	1.217	1.084	1.089	1.203	High	High	High	High	High	High	High	High	High	High	High	High	High	High	High	28.5	252.4	38.7	22.7	255.3
High	Q7L2J0	7SK snRNA methylphosphate capping enzyme OS=Homo sapiens GN=MEPCE PE=1 SV=1	37	MEPCE	74.3	18	77	18	0.708361	0.837715	0.126272	0.746155	0.991423	0.989221	0.752316	-0.1	-0.04	-0.31	-0.21	0.07	0.09	-0.11	0.931	0.976	0.809	0.862	1.049	1.065	0.926	High	High	High	High	High	High	High	High	High	High	High	High	High	High	High	1533.1	2211.1	2191.1	1433.5	2043.7
High	P28289	Tropomodulin-1 OS=Homo sapiens GN=TMOD1 PE=1 SV=1	16	TMOD1	40.5	4	27	3	0.93266	0.98069	0.978561	0.989208	0.968592	0.974871	0.967484	-0.09	0.02	0.12	0.15	0.11	0.03	0.24	0.941	1.017	1.086	1.11	1.082	1.022	1.181	High	High	High	High	High	High	High	High	High	High	High	High	High	High	High	309.6	228.5	152.1	291.2	213.3
High	Q96GS4	Uncharacterized protein C17orf59 OS=Homo sapiens GN=C17orf59 PE=1 SV=2	15	C17orf59; BORCS6	37.2	4	10	4	0.945164	0.00609616	0.70061	0.0418088	0.13279	0.0372006	0.0926609	0.08	0.54	0.3	0.87	0.46	0.57	0.79	1.057	1.455	1.231	1.824	1.377	1.482	1.725	High	High	High	High	High	High	High	High	High	High	High	High	High	High	High	128.7	71.7	131.3	102.6	87.7
High	Q9Y4P1	Cysteine protease ATG4B OS=Homo sapiens GN=ATG4B PE=1 SV=2	52	ATG4B	44.3	14	139	14	0.994978	0.857973	0.878408	0.906969	0.862774	0.970505	0.871063	0	0.14	0.23	0.4	0.14	0.17	0.4	1.001	1.101	1.174	1.317	1.101	1.122	1.316	High	High	High	High	High	High	High	High	High	High	High	High	High	High	High	1551.1	2691.7	622.9	1654.4	2543.1
High	Q5T447	E3 ubiquitin-protein ligase HECTD3 OS=Homo sapiens GN=HECTD3 PE=1 SV=1	21	HECTD3	97.1	12	45	12	0.941164	0.917984	0.755072	0.998355	0.998782	0.801995	0.953361	-0.07	-0.01	-0.09	0.2	0.06	0.29	0.27	0.952	0.99	0.939	1.146	1.04	1.22	1.204	High	High	High	High	High	High	High	High	High	High	High	High	High	High	High	267.9	293.5	569.3	271.2	279.3
High	Q13099	Intraflagellar transport protein 88 homolog OS=Homo sapiens GN=IFT88 PE=2 SV=2	3	IFT88	94.2	2	8	2	0.746357	0.992108	0.0156132	0.732776	0.823844	0.792771	0.92576	-0.17	0.04	-0.41	-0.13	0.2	0.28	0.04	0.892	1.025	0.753	0.914	1.15	1.215	1.025	High	High	High	High	High	High	High	High	High	High	High	High	High	High	High	216.1	235.1	154.1	187.4	224.8
High	O43823	A-kinase anchor protein 8 OS=Homo sapiens GN=AKAP8 PE=1 SV=1	41	AKAP8	76.1	20	136	20	0.941164	0.944074	0.993667	0.990091	0.684454	0.977063	0.947643	0.05	-0.06	0.04	0	-0.1	-0.05	-0.05	1.032	0.961	1.03	0.997	0.932	0.968	0.966	High	High	High	High	High	High	High	High	High	High	High	High	High	High	High	10718.1	11783.6	9110.5	10719.7	12390.4
High	P26639	Threonine--tRNA ligase, cytoplasmic OS=Homo sapiens GN=TARS PE=1 SV=3	58	TARS	83.4	43	694	40	0.945491	0.912464	0.969965	0.872759	0.991555	0.614448	0.904467	0.03	0.04	0.08	0.31	0	0.23	0.27	1.024	1.025	1.057	1.238	1.001	1.171	1.209	High	High	High	High	High	High	High	High	High	High	High	High	High	High	High	11785.4	10140.9	10849.6	12073.1	10514.6
High	O14880	Microsomal glutathione S-transferase 3 OS=Homo sapiens GN=MGST3 PE=1 SV=1	14	MGST3	16.5	2	24	2	0.944455	0.775218	0.966203	0.911565	0.854382	0.532736	0.895467	-0.05	-0.09	-0.03	-0.19	-0.04	-0.16	-0.13	0.964	0.937	0.98	0.878	0.973	0.896	0.911	High	High	High	High	High	High	High	High	High	High	High	High	High	High	High	4548.6	2280.6	3814.7	4660.5	2098.3
High	O75467	Zinc finger protein 324A OS=Homo sapiens GN=ZNF324 PE=2 SV=1	5	ZNF324	61.1	2	3	2	0.97402	0.33897	0.958811	0.937162	0.705034	0.945638	0.867503	-0.06	-0.24	0.15	0.34	-0.18	0.19	0.4	0.958	0.845	1.111	1.266	0.882	1.139	1.321	High	High	High	High	High	High	High	High	High	High	High	High	High	High	High	96.8		99	93.8
High	P80723	Brain acid soluble protein 1 OS=Homo sapiens GN=BASP1 PE=1 SV=2	78	BASP1	22.7	11	42	11	3.99821e-05	0.0155797	0.547629	0.940818	0.951369	0.989221	0.916882	-0.41	-0.31	-0.26	-0.12	0.1	0.14	0.3	0.751	0.807	0.837	0.922	1.075	1.101	1.228	High	High	High	High	High	High	High	High	High	High	High	High	High	High	High	3195.2	4847.5	3115.5	1997.5	3638.8
High	Q9H792	Pseudopodium-enriched atypical kinase 1 OS=Homo sapiens GN=PEAK1 PE=1 SV=4	3	PEAK1	193	4	9	4	0.744725	0.448597	0.914085	0.21462	0.139843	0.227445	0.0506722	0.15	-0.16	-0.02	-0.33	-0.31	-0.31	-0.48	1.112	0.898	0.984	0.796	0.807	0.809	0.716	High	High	High	High	High	High	High	High	High	High	High	High	High	High	High	246.6	456.4	46.4	274.3	557.7
High	O00425	Insulin-like growth factor 2 mRNA-binding protein 3 OS=Homo sapiens GN=IGF2BP3 PE=1 SV=2	54	IGF2BP3	63.7	31	373	24	0.000785385	0.941605	0.544513	0.814533	0.0091348	0.999883	0.182666	0.25	-0.06	-0.28	-0.3	-0.31	-0.02	-0.55	1.191	0.959	0.824	0.814	0.806	0.988	0.684	High	High	High	High	High	High	High	High	High	High	High	High	High	High	High	19769.2	21836.7	18346.1	23535.8	24576.7
High	Q8NFQ8	Torsin-1A-interacting protein 2 OS=Homo sapiens GN=TOR1AIP2 PE=1 SV=1	38	TOR1AIP2	51.2	14	80	13	0.771592	0.975479	0.984585	0.939972	0.62598	0.886384	0.9674	0.11	0.03	0.12	0.36	-0.08	0.25	0.25	1.079	1.021	1.083	1.284	0.946	1.185	1.19	High	High	High	High	High	High	High	High	High	High	High	High	High	High	High	1268.8	1055.2	786.7	1369.1	1373.2
High	O60841	Eukaryotic translation initiation factor 5B OS=Homo sapiens GN=EIF5B PE=1 SV=4	60	EIF5B	138.7	81	789	80	0.84288	0.121513	0.978561	0.968571	0.0240495	0.882634	0.922059	-0.1	0.19	0.07	0.14	0.29	0.07	0.24	0.936	1.143	1.05	1.104	1.222	1.052	1.18	High	High	High	High	High	High	High	High	High	High	High	High	High	High	High	29612.9	25633	28598.8	27384.8	24576.5
High	P02545	Prelamin-A/C OS=Homo sapiens GN=LMNA PE=1 SV=1	65	LMNA	74.1	51	847	49	0.994978	0.982367	0.997529	0.961331	0.979672	0.877781	0.926164	-0.03	0	0.03	-0.11	0.03	-0.14	-0.08	0.981	1.001	1.023	0.929	1.02	0.908	0.947	High	High	High	High	High	High	High	High	High	High	High	High	High	High	High	103269	112294	125568	103506	110202
High	Q96Q45	Transmembrane protein 237 OS=Homo sapiens GN=TMEM237 PE=1 SV=2	7	TMEM237	45.5	2	8	2	0.992181	0.952666	0.853678	0.990091	0.982113	0.935577	0.9674	-0.03	-0.01	0.25	0.22	0.01	-0.03	0.24	0.982	0.992	1.187	1.161	1.01	0.978	1.182	High	High	High	High	High	High	High	High	High	High	High	High	High	High	High	114	136.3		105.7	141.9
High	Q9Y4C1	Lysine-specific demethylase 3A OS=Homo sapiens GN=KDM3A PE=1 SV=4	5	KDM3A	147.2	5	16	5	0.336901	0.490509	0.195832	0.311525	0.950927	0.960408	0.916882	0.41	0.39	0.55	0.75	-0.02	0.2	0.33	1.332	1.311	1.46	1.678	0.984	1.149	1.259	High	High	High	High	High	High	High	High	High	High	High	High	High	High	High	41.1	14.2		45.7	22.6
High	Q96DB5	Regulator of microtubule dynamics protein 1 OS=Homo sapiens GN=RMDN1 PE=1 SV=1	47	FAM82B; RMDN1	35.8	14	78	13	0.995881	0.852138	0.94216	0.946796	0.870359	0.954548	0.916882	0.01	0.14	0.17	0.34	0.14	0.17	0.34	1.004	1.104	1.124	1.267	1.099	1.128	1.262	High	High	High	High	High	High	High	High	High	High	High	High	High	High	High	1252.6	1083.9	1172.7	1316.5	1088.7
High	Q5T3I0	G patch domain-containing protein 4 OS=Homo sapiens GN=GPATCH4 PE=1 SV=2	59	GPATCH4	50.4	27	210	27	0.941164	0.883038	0.965849	0.979317	0.720158	0.73667	0.996126	0.03	-0.08	-0.03	0.11	-0.11	0.15	0.09	1.02	0.947	0.978	1.082	0.928	1.106	1.061	High	High	High	High	High	High	High	High	High	High	High	High	High	High	High	13349.5	14335.3	16588.6	12894.6	14620.2
High	Q12857	Nuclear factor 1 A-type OS=Homo sapiens GN=NFIA PE=1 SV=2	11	NFIA	55.9	4	15	4	0.234864	0.919621	0.958885	0.990091	0.298282	0.989221	0.918067	0.19	0	0.14	0.24	-0.19	0.09	0.05	1.141	0.998	1.105	1.178	0.875	1.067	1.033	High	High	High	High	High	High	High	High	High	High	High	High	High	High	High	498.7	821	551.3	585.7	937.1
High	Q969S0	UDP-xylose and UDP-N-acetylglucosamine transporter OS=Homo sapiens GN=SLC35B4 PE=1 SV=1	12	SLC35B4	37.4	2	19	2	0.980841	0.890274	0.617997	0.54855	0.968592	0.864545	0.582475	-0.02	-0.01	-0.13	-0.2	0.01	-0.07	-0.18	0.987	0.991	0.917	0.872	1.004	0.951	0.883	High	High	High	High	High	High	High	High	High	High	High	High	High	High	High	314.3	795.1	361.1	319.2	765.9
High	Q9UBB4	Ataxin-10 OS=Homo sapiens GN=ATXN10 PE=1 SV=1	61	ATXN10	53.5	30	279	29	0.200083	0.726575	0.94216	0.868459	0.900291	0.942999	0.969691	0.17	0.14	0.14	0.32	-0.03	0.18	0.15	1.126	1.106	1.1	1.246	0.982	1.133	1.106	High	High	High	High	High	High	High	High	High	High	High	High	High	High	High	4997.3	3734.4	4249.5	5628.1	4206.8
High	Q92530	Proteasome inhibitor PI31 subunit OS=Homo sapiens GN=PSMF1 PE=1 SV=2	48	PSMF1	29.8	10	105	10	0.959453	0.993854	0.993343	0.988894	0.982113	0.972897	0.956799	-0.03	0.05	0.08	0.23	0.08	0.16	0.27	0.978	1.033	1.055	1.176	1.056	1.115	1.203	High	High	High	High	High	High	High	High	High	High	High	High	High	High	High	1283.4	1640.8	1690.3	1293.3	1604.7
High	Q70E73	Ras-associated and pleckstrin homology domains-containing protein 1 OS=Homo sapiens GN=RAPH1 PE=1 SV=3	11	RAPH1	135.2	9	21	10	0.936343	0.941605	0.998882	0.988416	0.999725	0.968586	0.99834	0.07	0.12	0.08	0.25	0.05	0.16	0.18	1.049	1.085	1.06	1.187	1.035	1.12	1.131	High	High	High	High	High	High	High	High	High	High	High	High	High	High	High	506.5	455.4	281.8	546.8	461.9
High	P49756	RNA-binding protein 25 OS=Homo sapiens GN=RBM25 PE=1 SV=3	53	RBM25	100.1	59	647	57	0.993866	0.956653	0.978561	0.979357	0.968592	0.998881	0.956686	-0.02	-0.05	-0.01	-0.05	-0.03	-0.04	-0.03	0.989	0.968	0.993	0.966	0.978	0.973	0.977	High	High	High	High	High	High	High	High	High	High	High	High	High	High	High	50369	48733.4	47115.5	49825.6	49924.6
High	Q9NRR5	Ubiquilin-4 OS=Homo sapiens GN=UBQLN4 PE=1 SV=2	43	UBQLN4	63.8	16	266	12	0.924385	0.994565	0.978561	0.968429	0.935145	0.998836	0.923911	-0.07	0.05	0.09	0.19	0.11	0.1	0.26	0.955	1.034	1.061	1.141	1.082	1.075	1.194	High	High	High	High	High	High	High	High	High	High	High	High	High	High	High	3183.9	3505.9	3041	3041.2	3349.6
High	Q8IU81	Interferon regulatory factor 2-binding protein 1 OS=Homo sapiens GN=IRF2BP1 PE=1 SV=1	42	IRF2BP1	61.6	17	66	17	0.952925	0.960647	0.958811	0.99153	0.996297	0.970505	0.973466	-0.03	0.02	0.14	0.19	0.06	0.06	0.23	0.977	1.017	1.099	1.142	1.041	1.039	1.169	High	High	High	High	High	High	High	High	High	High	High	High	High	High	High	1787.8	2790.3	1898.3	1780.6	2526.7
High	O94906	Pre-mRNA-processing factor 6 OS=Homo sapiens GN=PRPF6 PE=1 SV=1	57	PRPF6	106.9	53	532	54	0.982362	0.992441	0.889265	0.961567	0.995471	0.943586	0.93256	-0.04	-0.03	-0.14	-0.11	0.01	0.03	-0.07	0.974	0.981	0.909	0.93	1.007	1.023	0.954	High	High	High	High	High	High	High	High	High	High	High	High	High	High	High	54547.3	45815	44325.8	52953	44646.4
High	Q96RS0	Trimethylguanosine synthase OS=Homo sapiens GN=TGS1 PE=1 SV=3	16	TGS1	96.6	9	21	9	0.941164	0.956653	0.94216	0.98325	0.981376	0.873799	0.916882	-0.08	0.01	0.01	0.25	0.09	0.24	0.33	0.947	1.01	1.005	1.191	1.066	1.185	1.258	High	High	High	High	High	High	High	High	High	High	High	High	High	High	High	1033	263.2	214	1030.7	226.1
High	Q7L592	NADH dehydrogenase [ubiquinone] complex I, assembly factor 7 OS=Homo sapiens GN=NDUFAF7 PE=1 SV=1	31	NDUFAF7	49.2	10	28	10	0.987423	0.871508	0.983389	0.990091	0.935145	0.972897	0.983408	0.02	0.15	0.11	0.18	0.13	0.06	0.16	1.014	1.106	1.081	1.129	1.091	1.045	1.114	High	High	High	High	High	High	High	High	High	High	High	High	High	High	High	487.5	713.6	324.1	488.5	787.6
High	P07355	Annexin A2 OS=Homo sapiens GN=ANXA2 PE=1 SV=2	81	ANXA2	38.6	32	409	33	0.803258	0.805175	0.845006	0.79741	0.964727	0.85767	0.901487	0.09	0.07	0.22	0.37	-0.02	0.15	0.28	1.064	1.048	1.167	1.291	0.984	1.106	1.212	High	High	High	High	High	High	High	High	High	High	High	High	High	High	High	8255.6	9809.4	9593.4	9031.1	10182.6
High	Q15025	TNFAIP3-interacting protein 1 OS=Homo sapiens GN=TNIP1 PE=1 SV=2	14	TNIP1	71.8	8	15	9	0.96644	0.942986	0.952826	0.989257	0.991555	0.991641	0.99834	0.05	0.12	0.15	0.24	0.06	0.09	0.19	1.036	1.083	1.108	1.179	1.046	1.064	1.138	High	High	High	High	High	High	High	High	High	High	High	High	High	High	High	187.8	992	399.8	204.9	1027.4
High	O75503	Ceroid-lipofuscinosis neuronal protein 5 OS=Homo sapiens GN=CLN5 PE=1 SV=2	22	CLN5	41.5	7	27	7	0.941164	0.956653	0.978561	0.968874	0.98622	0.972897	0.975979	0.06	0.1	0.12	0.29	0.03	0.17	0.23	1.046	1.071	1.089	1.226	1.024	1.126	1.172	High	High	High	High	High	High	High	High	High	High	High	High	High	High	High	818.6	608.5	783	856.3	661.2
High	P56962	Syntaxin-17 OS=Homo sapiens GN=STX17 PE=1 SV=2	20	STX17	33.4	4	10	3	0.894455	0.994486	0.965849	0.968571	0.867356	0.89342	0.983408	0.14	0.04	0.03	0.27	-0.1	0.25	0.14	1.1	1.026	1.02	1.209	0.933	1.185	1.099	High	High	High	High	High	High	High	High	High	High	High	High	High	High	High	156.4	90.4	83.8	133	99.4
High	Q13242	Serine/arginine-rich splicing factor 9 OS=Homo sapiens GN=SRSF9 PE=1 SV=1	56	SRSF9	25.5	17	361	17	0.900454	0.613476	0.811913	0.937162	0.943839	0.950009	0.929851	-0.08	-0.13	-0.18	-0.15	-0.05	0.03	-0.07	0.946	0.912	0.88	0.899	0.965	1.021	0.95	High	High	High	High	High	High	High	High	High	High	High	High	High	High	High	36590.4	41770.7	49847.3	34656.1	38381.2
High	Q96N21	AP-4 complex accessory subunit tepsin OS=Homo sapiens GN=ENTHD2 PE=1 SV=1	13	ENTHD2; TEPSIN	55.1	3	8	3	0.00168652	0.955044	0.94216	0.937162	0.000989053	0.7354	0.0167573	0.61	-0.01	0.18	0.01	-0.63	-0.17	-0.6	1.531	0.992	1.137	1.008	0.648	0.887	0.659	High	High	High	High	High	High	High	High	High	High	High	High	High	High	High	83.2	71.7	97.8	141.7	72.7
High	Q6PKG0	La-related protein 1 OS=Homo sapiens GN=LARP1 PE=1 SV=2	60	LARP1	123.4	57	558	52	0.893679	0.985189	0.978657	0.894009	0.955027	0.655111	0.902749	-0.08	-0.03	-0.01	-0.22	0.05	-0.21	-0.13	0.944	0.978	0.993	0.861	1.036	0.867	0.912	High	High	High	High	High	High	High	High	High	High	High	High	High	High	High	28138.4	28429.6	26535.9	25605.9	26839.6
High	Q12874	Splicing factor 3A subunit 3 OS=Homo sapiens GN=SF3A3 PE=1 SV=1	67	SF3A3	58.8	38	501	38	0.980841	0.956653	0.881869	0.974702	0.992991	0.841179	0.963498	-0.04	-0.05	-0.14	-0.05	-0.01	0.09	-0.02	0.974	0.969	0.905	0.963	0.995	1.064	0.988	High	High	High	High	High	High	High	High	High	High	High	High	High	High	High	40333.1	39981.5	42189.8	39282.7	38726.5
High	O60645	Exocyst complex component 3 OS=Homo sapiens GN=EXOC3 PE=1 SV=2	27	EXOC3	86.8	15	70	15	0.979927	0.987974	0.997015	0.98098	0.958127	0.960408	0.989853	-0.02	0.08	0.1	0.15	0.1	0.05	0.17	0.984	1.058	1.071	1.106	1.075	1.033	1.124	High	High	High	High	High	High	High	High	High	High	High	High	High	High	High	622.2	621.2	181.7	623.7	576.7
High	Q8TB36	Ganglioside-induced differentiation-associated protein 1 OS=Homo sapiens GN=GDAP1 PE=1 SV=3	22	GDAP1	41.3	5	12	6	0.945164	0.828887	5.29118e-10	0.000411673	0.575704	0.955118	9.15568e-06	0.05	-0.04	-0.81	-0.76	-0.09	0.04	-0.81	1.035	0.974	0.572	0.589	0.941	1.03	0.569	High	High	High	High	High	High	High	High	High	High	High	High	High	High	High	1432.6	1772.1	778.6	1531.4	1740.8
High	P61221	ATP-binding cassette sub-family E member 1 OS=Homo sapiens GN=ABCE1 PE=1 SV=1	57	ABCE1	67.3	35	590	35	0.980841	0.955044	0.972879	0.982306	0.996297	0.989221	0.983408	0.01	0.02	0.08	0.11	0.01	0.03	0.1	1.004	1.011	1.056	1.077	1.007	1.02	1.073	High	High	High	High	High	High	High	High	High	High	High	High	High	High	High	11288.9	10238.1	11040.4	11340.6	10091.5
High	Q15365	Poly(rC)-binding protein 1 OS=Homo sapiens GN=PCBP1 PE=1 SV=2	80	PCBP1	37.5	24	467	17	0.760739	0.809618	0.999984	0.985671	0.987473	0.915478	0.979253	0.07	0.07	0.03	0.1	-0.01	0.07	0.03	1.052	1.046	1.02	1.073	0.994	1.052	1.02	High	High	High	High	High	High	High	High	High	High	High	High	High	High	High	11628.4	14491.9	15820.1	12515.4	15250.9
High	Q8NEJ9	Neuroguidin OS=Homo sapiens GN=NGDN PE=1 SV=1	45	NGDN	35.9	13	92	13	0.89861	0.955547	0.94216	0.940818	0.865793	0.967	0.947643	-0.09	0.02	-0.07	-0.14	0.11	-0.07	-0.05	0.939	1.011	0.95	0.908	1.076	0.956	0.967	High	High	High	High	High	High	High	High	High	High	High	High	High	High	High	10510.4	6997	13404.7	9868.3	7045.5
High	Q9Y2R9	28S ribosomal protein S7, mitochondrial OS=Homo sapiens GN=MRPS7 PE=1 SV=2	53	MRPS7	28.1	13	101	13	0.869945	0.263052	0.997655	0.962529	0.740982	0.970505	0.983968	0.07	0.23	0.02	0.17	0.16	0.14	0.1	1.048	1.17	1.016	1.122	1.116	1.104	1.07	High	High	High	High	High	High	High	High	High	High	High	High	High	High	High	3285.1	5748.2	4348.2	3443.7	6615.3
High	Q92793	CREB-binding protein OS=Homo sapiens GN=CREBBP PE=1 SV=3	16	CREBBP	265.2	30	144	17	0.893359	0.930195	0.942359	0.989208	0.985668	0.83491	0.929091	0.08	0.11	0.16	0.13	0.04	-0.03	0.05	1.055	1.082	1.117	1.091	1.026	0.977	1.034	High	High	High	High	High	High	High	High	High	High	High	High	High	High	High	1869.7	1307.9	1796.5	1895.5	1412
High	Q86T24	Transcriptional regulator Kaiso OS=Homo sapiens GN=ZBTB33 PE=1 SV=2	36	ZBTB33	74.4	16	79	17	0.611142	0.808769	0.487174	0.591147	0.999725	0.801995	0.739469	-0.15	-0.11	-0.3	-0.43	0.04	-0.13	-0.28	0.903	0.929	0.815	0.744	1.029	0.913	0.824	High	High	High	High	High	High	High	High	High	High	High	High	High	High	High	6359.6	6616.7	6801.1	5963.3	5707.4
High	Q05513	Protein kinase C zeta type OS=Homo sapiens GN=PRKCZ PE=1 SV=4	15	PRKCZ	67.6	7	23	5	0.894455	0.966742	0.818819	0.922345	0.955027	0.998836	0.968489	0.13	0.09	0.27	0.36	-0.03	0.1	0.24	1.091	1.067	1.202	1.285	0.978	1.069	1.178	High	High	High	High	High	High	High	High	High	High	High	High	High	High	High	150.8	85.4		187.9	81.7
High	Q96BR1	Serine/threonine-protein kinase Sgk3 OS=Homo sapiens GN=SGK3 PE=1 SV=1	9	SGK3; C8orf44-SGK3	57.1	3	6	3	0.962739	0.930691	0.996639	0.968571	0.996297	0.940517	0.922059	0.07	0.16	0.1	0.06	0.09	-0.03	-0.01	1.05	1.12	1.07	1.045	1.067	0.977	0.995	High	High	High	High	High	High	High	High	High	High	High	High	High	High	High		51.9	37.4		58.6
High	Q9H8Y8	Golgi reassembly-stacking protein 2 OS=Homo sapiens GN=GORASP2 PE=1 SV=3	53	GORASP2	47.1	17	224	16	0.999908	0.900009	0.90614	0.946224	0.873763	0.977063	0.926164	0	-0.02	0.21	0.27	-0.02	0.06	0.27	1.001	0.984	1.154	1.206	0.984	1.046	1.205	High	High	High	High	High	High	High	High	High	High	High	High	High	High	High	2000.4	2819.9	2795.8	1957.4	2832.7
High	Q9UJY5	ADP-ribosylation factor-binding protein GGA1 OS=Homo sapiens GN=GGA1 PE=1 SV=1	41	GGA1	70.3	18	106	17	0.982715	0.941605	0.976172	0.946224	0.969755	0.763328	0.918346	0.02	0.11	0.06	0.34	0.09	0.29	0.32	1.013	1.078	1.041	1.269	1.064	1.219	1.252	High	High	High	High	High	High	High	High	High	High	High	High	High	High	High	1918.8	1137.5	1090.5	1827.4	1229.6
High	Q9NVV4	Poly(A) RNA polymerase, mitochondrial OS=Homo sapiens GN=MTPAP PE=1 SV=1	25	MTPAP	66.1	14	96	14	0.609953	0.857973	0.419909	0.785863	0.172489	0.9936	0.391615	0.13	-0.09	-0.32	-0.31	-0.21	0.01	-0.44	1.091	0.942	0.803	0.806	0.864	1.004	0.739	High	High	High	High	High	High	High	High	High	High	High	High	High	High	High	12776.1	7989.4	9369.9	14721.8	8119.6
High	Q9UI10	Translation initiation factor eIF-2B subunit delta OS=Homo sapiens GN=EIF2B4 PE=1 SV=2	36	EIF2B4	57.5	14	63	13	0.999526	0.295264	0.94216	0.946796	0.345327	0.970505	0.922059	0.01	0.25	0.16	0.32	0.24	0.17	0.32	1.007	1.186	1.117	1.253	1.178	1.121	1.244	High	High	High	High	High	High	High	High	High	High	High	High	High	High	High	1844.2	2265.9	1588.6	1759.1	2359
High	Q6ULP2	Aftiphilin OS=Homo sapiens GN=AFTPH PE=1 SV=2	8	AFTPH	102.1	5	13	5	0.591686	0.971431	0.895378	0.968571	0.769193	0.800193	0.812527	0.19	0.09	0.21	0.1	-0.1	-0.11	-0.09	1.139	1.066	1.157	1.069	0.936	0.924	0.939	High	High	High	High	High	High	High	High	High	High	High	High	High	High	High	311.2	76.4	421.9	354.5	232
[truncated: 4,880 more rows]
[truncated: 43 more columns]

## Sheet: Table S2
Table S2. Cytoplasmic proteome. Identified and quantified proteins in the cytoplasmic fraction with associated TMT abundance values.
[truncated: 6,066 more rows]
[truncated: 43 more columns]

## Sheet: Table S3
	Table S3. Proteins enriched in the nucleus in muSOX expressing cells
[truncated: 68 more rows]

## Sheet: Table S4
	Table S4. Proteins differentially expressed in Xrn1 knockout cells.
[truncated: 159 more rows]

[truncated: 2 more sheets: Table S5, Key Resources Table]
